# Supplementary material for: Extensive data mining uncovers novel diversity among members of the rare biosphere within the Thermoplasmatota
Source: Microbiome. 2025 Jul 1;13:155. doi: 10.1186/s40168-025-02140-8 (PMC12220078; doi:10.1186/s40168-025-02140-8)
Supplement: Supplementary file 3 — Supplementary Material 2: Tables S1. ASV counts and relative abundances of archaeal 16S rRNA gene amplicon sequencing for control and protein amended samples. S2. Top hits of a megablast search of the Ca. Penumbrarchaeia ASV sq2 and 16S rRNA gene obtained from the Ca. Penumbrarchaeia MAG E3_1_d157 against the rRNA/ITS database of the NCBI RefSeq Targeted Loci Project. S3. Overview list of metagenomic studies, in which Ca. Penumbrarchaeia MAGs had a coverage > 2. These studies were used to reconstruct Ca. Penumbrarchaeia MAGs. S4. Overview list of MAGs obtained in this studyS4. Overview list of MAGs obtained in this study. S5. Quality statistics computed with checkM and checkM2 and taxonomy information computed using gtdb_tk with the GTDB database v207S5. Quality statistics computed with checkM and checkM2 and taxonomy information computed using gtdb_tk with the GTDB database v207. S6. Table containing relative abundances of single MAGs in mapped metagenomic runs. S7. List of all unique metagenomic runs, in which Ca. Penumbrarchaeia MAGs were found with meta data derived from ENA of the sampling location and environment details. . S8. List of Orthogroups, which were selected as core genome (Orthogroup present in at least 90% of MAGs). The table shows gene counts for each MAG within single orthogroups. S9. Gene counts for single pathways within each of the Ca. Penumbrarchaeia MAGs. Genes were extracted from the core genome and annotated using NR and kegg. Based on found annotations genes were grouped into kegg pathway descriptions. S10. Full annotation of genes, which were found in all orthogroups of the core genome. Annotation was performed using kegg, NR, OM_RGC, dbCAN and merops. S11. Full annotation of selected pathways for all 35 Ca. Penumbrarchaeia MAGs. Annotation was performed using KEGG (release 104) and NR (release 13/05/2023), dbCAN (v3.0.7) and merops (v12.4). S12. Annotation of peptidases found in all 35 Ca. Penumbrarchaeia MAGs. The annotation was perfor [file 40168_2025_2140_MOESM2_ESM.xlsx]

## Sheet: Info
Table		Description
S1	ASV counts	S1. ASV counts and relative abundances of archaeal 16S rRNA gene amplicon sequencing for control and protein amended samples.
S2	Blast similarity search	S2. Top hits of a megablast search of the Ca. Penumbrarchaeia ASV sq2 and 16S rRNA gene obtained from the Ca. Penumbrarchaeia MAG E3_1_d157 against the rRNA/ITS database of the NCBI RefSeq Targeted Loci Project
S3	metagenomic studies analyzed	S3. Overview list of metagenomic studies, in which Ca. Penumbrarchaeia MAGs had a coverage >2. These studies were used to reconstruct Ca. Penumbrarchaeia MAGs
S4	Overview MAGs	S4. Overview list of MAGs obtained in this study
S5	MAG statistics and classification	S5. Quality statistics computed with checkM and checkM2 and taxonomy information computed using gtdb_tk with the GTDB database v207
S6	relative abundance MAGs	S6. Table containing relative abundances of single MAGs in mapped metagenomic runs
S7	biogeography mapping	S7. List of all unique metagenomic runs, in which Ca. Penumbrarchaeia MAGs were found with meta data derived from ENA of the sampling location and environment details.
S8	core genome OG	S8. List of Orthogroups, which were selected as core genome (Orthogroup present in at least 90% of MAGs). The table shows gene counts for each MAG within single orthogroups.
S9	core genome gene count	S9. Gene counts for single pathways within each of the Ca. Penumbrarchaeia MAGs. Genes were extracted from the core genome and annotated using NR and kegg. Based on found annotations genes were grouped into kegg pathway descriptions.
S10	core genome annotation full	S 10. Full annotation of genes, which were found in all orthogroups of the core genome. Annotation was performed using kegg, NR, OM_RGC, dbCAN and merops.
S11	full annotation	S11. Full annotation of selected pathways for all 35 Ca. Penumbrarchaeia MAGs. Annotation was performed using KEGG (release 104) and NR (release 13/05/2023), dbCAN (v3.0.7) and merops (v12.4).
S12	Peptidases	S12. Annotation of peptidases found in all 35 Ca. Penumbrarchaeia MAGs. The annotation was performed using merops (v12.4).
S13	CAZymes	S13. Annotation of CAZymes found in all 35 Ca. Penumbrarchaeia MAGs. The annotation was performed using dbCAN (v3.0.7). Results were validated with NR and KEGG annotations.
S14	gene counts	S14. Gene counts for the categories annotated, hypothetical and unknown, along with percentages for each category.
S15	overview rarity group	S15. Counts of rarity groups per habitat
S16	genome percentage habitat	S16. Overview table of all Thermoplasmatota MAGs with their taxonomic classification, fraction of occurrence, percentage of unknown genes (percentage_unknown), rarity and habitat
S17	OMDv2 list	S17. Studies from selected marine metagenomics literature and matched with BioProject identifiers from the European Nucleotide Archive for MAG reconstruction in OMDv2

## Sheet: S1
S1. ASV counts and relative abundances of archaeal 16S rRNA gene amplicon sequencing for control and protein amended samples.
							Control biological replicate 1				Control biological replicate 2				Protein biological replicate 1				Protein biological replicate 2
ASV_ID	Kingdom	Phylum	Class	Order	Family	Genus	A3.1.day157_1	rel_abundance_A3.1.day157_1	A3.1.day98_1	rel_abundance_A3.1.day98_1	A3.2.day157_1	rel_abundance_A3.2.day157_1	A3.2.day98_1	rel_abundance_A3.2.day98_1	E3.1.day157	rel_abundance_E3.1.day157	E3.1.day98	rel_abundance_E3.1.day98	E3.2.day157	rel_abundance_E3.2.day157	E3.2.day98	rel_abundance_E3.2.day98
sq1	Archaea	Asgardarchaeota	Lokiarchaeia	CR-4	MK-D1	Prometheoarchaeum	426	0.0116393	162	0.00727501	133	0.00591085	290	0.00862479	59	0.00108239	531	0.013804	97837	0.844719	35587	0.679907
sq2	Archaea	Thermoplasmatota	EX4484-6	EX4484-6	EX4484-6	EX4484-6	0	0	20	0.00089815	1	4.44425e-05	14	0.000416369	49178	0.9022	27327	0.710401	14007	0.120936	7639	0.145947
sq3	Archaea	Asgardarchaeota	Lokiarchaeia	CR-4	MK-D1	Prometheoarchaeum	128	0.00349727	39	0.00175139	72	0.00319986	92	0.00273614	382	0.00700802	641	0.0166636	739	0.00638048	870	0.0166218
sq4	Archaea	Thermoproteota	Bathyarchaeia	B26-1	BA1	NA	3072	0.0839344	2889	0.129738	2472	0.109862	2353	0.0699798	91	0.00166945	354	0.00920269	17	0.000146777	92	0.0017577
sq5	Archaea	Thermoproteota	Bathyarchaeia	TCS64	TCS64	RBG-16-57-9	1398	0.0381967	872	0.0391593	891	0.0395982	1063	0.0316143	233	0.00427452	795	0.0206671	44	0.000379893	116	0.00221624
sq6	Archaea	Asgardarchaeota	Lokiarchaeia	CR-4	SOKP01	SOKP01	2421	0.0661475	944	0.0423927	896	0.0398205	1690	0.0502617	50	0.00091728	400	0.0103985	85	0.000733885	99	0.00189144
sq7	Archaea	Thermoproteota	Bathyarchaeia	B26-1	BA1	Kmv02	1339	0.0365847	1030	0.0462547	897	0.0398649	934	0.0277778	46	0.000843897	139	0.00361349	5	4.31697e-05	32	0.000611375
sq8	Archaea	Thermoproteota	Bathyarchaeia	B26-1	BA1	NA	1127	0.0307923	1021	0.0458505	1000	0.0444425	1041	0.03096	26	0.000476985	158	0.00410742	9	7.77054e-05	49	0.000936169
sq9	Archaea	Thermoproteota	Bathyarchaeia	TCS64	TCS64	RBG-16-57-9	2	5.46448e-05	0	0	0	0	0	0	1361	0.0249684	973	0.0252944	298	0.00257291	127	0.0024264
sq10	Archaea	Asgardarchaeota	Lokiarchaeia	CR-4	SOKP01	SOKP01	760	0.020765	215	0.00965511	230	0.0102218	590	0.017547	17	0.000311875	173	0.00449736	19	0.000164045	44	0.000840641
sq11	Archaea	Asgardarchaeota	Lokiarchaeia	CR-4	SOKP01	NA	1192	0.0325683	394	0.0176936	347	0.0154215	771	0.02293	5	9.1728e-05	109	0.0028336	28	0.00024175	6	0.000114633
sq12	Archaea	Asgardarchaeota	Lokiarchaeia	CR-4	SOKP01	NA	1302	0.0355738	418	0.0187713	382	0.016977	766	0.0227813	16	0.00029353	129	0.00335352	22	0.000189947	53	0.00101259
sq13	Archaea	Thermoproteota	Bathyarchaeia	B26-1	SOJC01	SOJC01	816	0.0222951	649	0.029145	536	0.0238212	625	0.0185879	16	0.00029353	67	0.00174175	3	2.59018e-05	28	0.000534953
sq14	Archaea	Thermoproteota	Bathyarchaeia	B26-1	NA	NA	597	0.0163115	532	0.0238908	450	0.0199991	482	0.014335	14	0.000256838	67	0.00174175	5	4.31697e-05	35	0.000668692
sq15	Archaea	Asgardarchaeota	Lokiarchaeia	CR-4	SOKP01	SOKP01	781	0.0213388	192	0.00862224	245	0.0108884	545	0.0162087	12	0.000220147	81	0.0021057	27	0.000233116	27	0.000515848
sq16	Archaea	NA	NA	NA	NA	NA	32	0.000874317	46	0.00206574	34	0.00151104	67	0.00199262	1	1.83456e-05	10	0.000259963	2	1.72679e-05	2	3.8211e-05
sq17	Archaea	Halobacteriota	Methanosarcinia	Methanosarcinales	Methanosarcinaceae	NA	1766	0.0482514	818	0.0367343	1270	0.0564419	1098	0.0326552	9	0.00016511	25	0.000649908	1	8.63394e-06	5	9.55274e-05
sq18	Archaea	Asgardarchaeota	Lokiarchaeia	CR-4	SOKP01	NA	780	0.0213115	250	0.0112269	253	0.0112439	565	0.0168035	9	0.00016511	97	0.00252164	15	0.000129509	24	0.000458532
sq19	Archaea	Thermoproteota	Bathyarchaeia	TCS64	TCS64	RBG-16-57-9	312	0.00852459	344	0.0154482	186	0.0082663	188	0.00559124	60	0.00110074	205	0.00532924	14	0.000120875	41	0.000783325
sq20	Archaea	Thermoplasmatota	Thermoplasmata	UBA10834	UBA10834	UBA10834	94	0.00256831	102	0.00458056	136	0.00604418	265	0.00788128	12	0.000220147	45	0.00116983	4	3.45358e-05	4	7.64219e-05
sq21	Archaea	Thermoproteota	Bathyarchaeia	40CM-2-53-6	NA	NA	322	0.00879781	296	0.0132926	308	0.0136883	321	0.00954675	10	0.000183456	24	0.000623911	4	3.45358e-05	25	0.000477637
sq22	Archaea	Halobacteriota	Syntropharchaeia	ANME-1	ANME-1	JACGMN01	878	0.0239891	425	0.0190857	646	0.0287098	847	0.0251903	36	0.000660441	116	0.00301557	11	9.49733e-05	17	0.000324793
sq23	Archaea	Thermoproteota	Bathyarchaeia	B26-1	BA1	NA	588	0.0160656	202	0.00907131	359	0.0159548	286	0.00850583	17	0.000311875	50	0.00129982	7	6.04376e-05	5	9.55274e-05
sq24	Archaea	Asgardarchaeota	Lokiarchaeia	CR-4	SOKP01	SOKP01	345	0.00942623	130	0.00583797	133	0.00591085	232	0.00689983	3	5.50368e-05	43	0.00111784	8	6.90715e-05	19	0.000363004
sq25	Archaea	Thermoproteota	Bathyarchaeia	B26-1	NA	NA	507	0.0138525	430	0.0193102	405	0.0179992	319	0.00948727	14	0.000256838	66	0.00171576	3	2.59018e-05	16	0.000305688
sq26	Archaea	Thermoplasmatota	E2	DHVEG-1	DHVEG-1	NA	263	0.00718579	124	0.00556853	201	0.00893294	761	0.0226326	33	0.000605405	200	0.00519926	19	0.000164045	33	0.000630481
sq27	Archaea	Thermoproteota	Bathyarchaeia	TCS64	TCS64	RBG-16-57-9	9	0.000245902	0	0	2	8.88849e-05	2	5.94813e-05	884	0.0162175	938	0.0243845	123	0.00106197	190	0.00363004
sq28	Archaea	NA	NA	NA	NA	NA	254	0.00693989	183	0.00821807	289	0.0128439	480	0.0142755	11	0.000201802	76	0.00197572	2	1.72679e-05	19	0.000363004
sq29	Archaea	Asgardarchaeota	Lokiarchaeia	CR-4	SOKP01	SOKP01	588	0.0160656	148	0.00664631	237	0.0105329	399	0.0118665	6	0.000110074	81	0.0021057	29	0.000250384	25	0.000477637
sq30	Archaea	Halobacteriota	Methanosarcinia	Methanosarcinales	Methanosarcinaceae	MTP4	6	0.000163934	0	0	7	0.000311097	4	0.000118963	0	0	0	0	0	0	0	0
sq31	Archaea	Thermoplasmatota	EX4484-6	EX4484-6	EX4484-6	EX4484-6	0	0	0	0	0	0	5	0.000148703	92	0.00168779	90	0.00233967	119	0.00102744	19	0.000363004
sq32	Archaea	Asgardarchaeota	Lokiarchaeia	CR-4	SOKP01	SOKP01	576	0.0157377	105	0.00471529	172	0.0076441	379	0.0112717	6	0.000110074	104	0.00270362	20	0.000172679	17	0.000324793
sq33	Archaea	Thermoproteota	Bathyarchaeia	TCS64	TCS64	RBG-16-57-9	8	0.000218579	2	8.9815e-05	2	8.88849e-05	2	5.94813e-05	0	0	1	2.59963e-05	0	0	0	0
sq34	Archaea	Thermoproteota	Bathyarchaeia	TCS64	TCS64	RBG-16-57-9	113	0.00308743	67	0.0030088	81	0.00359984	79	0.00234951	9	0.00016511	20	0.000519926	2	1.72679e-05	3	5.73164e-05
sq35	Archaea	Thermoplasmatota	Thermoplasmata	NA	NA	NA	0	0	0	0	0	0	0	0	0	0	0	0	0	0	0	0
sq36	Archaea	Thermoproteota	Bathyarchaeia	NA	NA	NA	238	0.00650273	182	0.00817316	137	0.00608862	135	0.00401499	1	1.83456e-05	31	0.000805886	1	8.63394e-06	4	7.64219e-05
sq37	Archaea	Thermoproteota	Bathyarchaeia	B26-1	NA	NA	278	0.00759563	270	0.012125	207	0.00919959	203	0.00603735	5	9.1728e-05	32	0.000831882	0	0	4	7.64219e-05
sq38	Archaea	Halobacteriota	Methanosarcinia	Methanosarcinales	Methanosarcinaceae	NA	1	2.73224e-05	0	0	0	0	0	0	0	0	0	0	0	0	0	0
sq39	Archaea	Thermoproteota	Bathyarchaeia	TCS64	TCS64	RBG-16-57-9	0	0	0	0	0	0	1	2.97407e-05	182	0.0033389	369	0.00959264	215	0.0018563	79	0.00150933
sq40	Archaea	Thermoplasmatota	E2	DHVEG-1	DHVEG-1	SG8-52-3	127	0.00346995	83	0.00372732	98	0.00435536	525	0.0156138	31	0.000568713	250	0.00649908	26	0.000224482	49	0.000936169
sq41	Archaea	Asgardarchaeota	Lokiarchaeia	CR-4	MK-D1	Prometheoarchaeum	0	0	4	0.00017963	0	0	0	0	0	0	0	0	79	0.000682081	617	0.0117881
sq42	Archaea	Thermoproteota	Bathyarchaeia	B26-1	BA1	SOJZ01	261	0.00713115	79	0.00354769	105	0.00466646	140	0.00416369	10	0.000183456	24	0.000623911	0	0	4	7.64219e-05
sq43	Archaea	Halobacteriota	Syntropharchaeia	ANME-1	ANME-1	JACGMN01	293	0.00800546	177	0.00794863	182	0.00808853	435	0.0129372	16	0.00029353	39	0.00101386	7	6.04376e-05	18	0.000343899
sq44	Archaea	Halobacteriota	Syntropharchaeia	ANME-1	ANME-1	JACGMN01	357	0.0097541	193	0.00866715	232	0.0103107	375	0.0111527	7	0.000128419	40	0.00103985	4	3.45358e-05	21	0.000401215
sq45	Archaea	Thermoproteota	Bathyarchaeia	B26-1	BA1	Kmv02	255	0.00696721	125	0.00561344	185	0.00822186	152	0.00452058	4	7.33824e-05	25	0.000649908	3	2.59018e-05	14	0.000267477
sq46	Archaea	Halobacteriota	Syntropharchaeia	ANME-1	ANME-1	JACGMN01	255	0.00696721	232	0.0104185	224	0.00995511	498	0.0148108	9	0.00016511	38	0.00098786	2	1.72679e-05	9	0.000171949
sq47	Archaea	Halobacteriota	Methanosarcinia	Methanosarcinales	Methanosarcinaceae	NA	295	0.00806011	328	0.0147297	293	0.0130216	207	0.00615632	14	0.000256838	22	0.000571919	5	4.31697e-05	6	0.000114633
sq48	Archaea	Asgardarchaeota	Lokiarchaeia	CR-4	MK-D1	Prometheoarchaeum	0	0	0	0	0	0	0	0	0	0	0	0	116	0.00100154	611	0.0116734
sq49	Archaea	Thermoplasmatota	Thermoplasmata	Methanomassiliicoccales	JAAEEP01	JAAEEP01	17	0.000464481	14	0.000628705	50	0.00222212	56	0.00166548	59	0.00108239	106	0.00275561	60	0.000518036	16	0.000305688
sq50	Archaea	Halobacteriota	Syntropharchaeia	ANME-1	ANME-1	JACGMN01	289	0.00789617	213	0.0095653	212	0.0094218	415	0.0123424	15	0.000275184	60	0.00155978	6	5.18036e-05	12	0.000229266
sq51	Archaea	Halobacteriota	Syntropharchaeia	ANME-1	ANME-1	JACGMN01	195	0.00532787	133	0.0059727	105	0.00466646	258	0.00767309	9	0.00016511	38	0.00098786	2	1.72679e-05	12	0.000229266
sq52	Archaea	Halobacteriota	Methanosarcinia	Methanosarcinales	Methanocomedenaceae	Kmv04	53	0.00144809	33	0.00148195	41	0.00182214	51	0.00151677	1	1.83456e-05	9	0.000233967	0	0	1	1.91055e-05
sq53	Archaea	Thermoplasmatota	E2	DHVEG-1	DHVEG-1	NA	117	0.00319672	102	0.00458056	116	0.00515533	583	0.0173388	10	0.000183456	61	0.00158577	8	6.90715e-05	15	0.000286582
sq54	Archaea	Thermoproteota	Bathyarchaeia	B26-1	NA	NA	90	0.00245902	83	0.00372732	73	0.0032443	56	0.00166548	2	3.66912e-05	9	0.000233967	0	0	0	0
sq55	Archaea	Asgardarchaeota	Lokiarchaeia	CR-4	MK-D1	Prometheoarchaeum	559	0.0152732	168	0.00754446	47	0.0020888	37	0.0011004	1	1.83456e-05	1	2.59963e-05	0	0	0	0
sq56	Archaea	Thermoproteota	Bathyarchaeia	B26-1	NA	NA	107	0.0029235	85	0.00381714	172	0.0076441	113	0.00336069	4	7.33824e-05	18	0.000467934	0	0	6	0.000114633
sq57	Archaea	Asgardarchaeota	Lokiarchaeia	CR-4	SOKP01	NA	494	0.0134973	108	0.00485001	194	0.00862184	319	0.00948727	7	0.000128419	74	0.00192373	14	0.000120875	42	0.00080243
sq58	Archaea	Asgardarchaeota	Lokiarchaeia	CR-4	MK-D1	Prometheoarchaeum	1	2.73224e-05	0	0	0	0	0	0	0	0	2	5.19926e-05	72	0.000621644	291	0.0055597
sq59	Archaea	Thermoproteota	Bathyarchaeia	NA	NA	NA	124	0.00338798	44	0.00197593	48	0.00213324	81	0.00240899	6	0.000110074	13	0.000337952	0	0	7	0.000133738
sq60	Archaea	Thermoplasmatota	E2	DHVEG-1	DHVEG-1	SG8-52-3	145	0.00396175	82	0.00368241	123	0.00546642	496	0.0147514	16	0.00029353	103	0.00267762	4	3.45358e-05	12	0.000229266
sq61	Archaea	Halobacteriota	Syntropharchaeia	ANME-1	ANME-1	JACGMN01	226	0.00617486	156	0.00700557	138	0.00613306	314	0.00933857	9	0.00016511	45	0.00116983	6	5.18036e-05	8	0.000152844
sq62	Archaea	Asgardarchaeota	Lokiarchaeia	CR-4	SOKP01	NA	219	0.00598361	61	0.00273936	64	0.00284432	146	0.00434214	9	0.00016511	66	0.00171576	11	9.49733e-05	34	0.000649586
sq63	Archaea	Asgardarchaeota	Lokiarchaeia	CR-4	SOKP01	SOKP01	168	0.00459016	37	0.00166158	48	0.00213324	106	0.00315251	1	1.83456e-05	35	0.000909871	5	4.31697e-05	6	0.000114633
sq64	Archaea	Thermoproteota	Bathyarchaeia	40CM-2-53-6	RBG-13-38-9	DTMT01	77	0.00210383	94	0.0042213	83	0.00368872	58	0.00172496	2	3.66912e-05	9	0.000233967	2	1.72679e-05	3	5.73164e-05
sq65	Archaea	Asgardarchaeota	Lokiarchaeia	CR-4	MK-D1	Prometheoarchaeum	0	0	5	0.000224537	0	0	0	0	0	0	1	2.59963e-05	94	0.00081159	248	0.00473816
sq66	Archaea	Thermoplasmatota	Thermoplasmata	Methanomassiliicoccales	NA	NA	27	0.000737705	39	0.00175139	49	0.00217768	108	0.00321199	1	1.83456e-05	13	0.000337952	1	8.63394e-06	5	9.55274e-05
sq67	Archaea	Halobacteriota	Methanosarcinia	Methanosarcinales	Methanocomedenaceae	Kmv04	20	0.000546448	32	0.00143704	38	0.00168881	41	0.00121937	2	3.66912e-05	2	5.19926e-05	0	0	4	7.64219e-05
sq68	Archaea	Thermoplasmatota	E2	UBA202	DSCA01	VBQP01	142	0.00387978	96	0.00431112	102	0.00453313	90	0.00267666	12	0.000220147	23	0.000597915	13	0.000112241	7	0.000133738
sq69	Archaea	Thermoproteota	Bathyarchaeia	B26-1	NA	NA	112	0.00306011	24	0.00107778	85	0.00377761	127	0.00377706	1	1.83456e-05	4	0.000103985	0	0	3	5.73164e-05
sq70	Archaea	Thermoplasmatota	Themoplasmata_A	DTKX01	GCA-020343715	GCA-020343715	61	0.00166667	78	0.00350278	69	0.00306653	157	0.00466928	0	0	5	0.000129982	0	0	0	0
sq71	Archaea	Thermoproteota	Bathyarchaeia	B26-1	BA1	SOJZ01	71	0.00193989	63	0.00282917	89	0.00395538	45	0.00133833	2	3.66912e-05	11	0.000285959	0	0	2	3.8211e-05
sq72	Archaea	Asgardarchaeota	Lokiarchaeia	CR-4	MK-D1	Prometheoarchaeum	0	0	0	0	0	0	0	0	0	0	0	0	66	0.00056984	330	0.00630481
sq73	Archaea	Thermoproteota	Bathyarchaeia	B26-1	BA1	NA	97	0.00265027	87	0.00390695	111	0.00493311	71	0.00211159	0	0	9	0.000233967	0	0	0	0
sq74	Archaea	Asgardarchaeota	Thorarchaeia	Thorarchaeales	Thorarchaeaceae	NA	216	0.00590164	22	0.000987965	26	0.0011555	77	0.00229003	3	5.50368e-05	8	0.00020797	5	4.31697e-05	40	0.000764219
sq75	Archaea	Thermoproteota	Bathyarchaeia	B26-1	NA	NA	23	0.000628415	37	0.00166158	40	0.0017777	26	0.000773257	0	0	4	0.000103985	0	0	0	0
sq76	Archaea	Asgardarchaeota	Lokiarchaeia	CR-4	MK-D1	Prometheoarchaeum	0	0	0	0	0	0	0	0	0	0	0	0	97	0.000837492	334	0.00638123
sq77	Archaea	Thermoproteota	Bathyarchaeia	B26-1	NA	NA	65	0.00177596	71	0.00318843	56	0.00248878	42	0.00124911	1	1.83456e-05	3	7.79889e-05	0	0	0	0
sq78	Archaea	Asgardarchaeota	Lokiarchaeia	CR-4	MK-D1	Prometheoarchaeum	0	0	0	0	0	0	0	0	0	0	0	0	89	0.000768421	370	0.00706903
sq79	Archaea	Thermoplasmatota	E2	DHVEG-1	DHVEG-1	NA	72	0.00196721	62	0.00278426	55	0.00244434	272	0.00808946	6	0.000110074	27	0.0007019	3	2.59018e-05	2	3.8211e-05
sq80	Archaea	Halobacteriota	Syntropharchaeia	ANME-1	ANME-1	NA	159	0.00434426	111	0.00498473	101	0.00448869	213	0.00633476	21	0.000385257	41	0.00106585	3	2.59018e-05	2	3.8211e-05
sq81	Archaea	Thermoproteota	Bathyarchaeia	B26-1	BA1	BIN-L-1	44	0.00120219	53	0.0023801	39	0.00173326	32	0.000951701	1	1.83456e-05	6	0.000155978	2	1.72679e-05	1	1.91055e-05
sq82	Archaea	Halobacteriota	Methanosarcinia	Methanotrichales	Methanotrichaceae	NA	11	0.000300546	7	0.000314352	9	0.000399982	15	0.00044611	1	1.83456e-05	4	0.000103985	1	8.63394e-06	0	0
sq83	Archaea	Halobacteriota	Methanosarcinia	Methanosarcinales	Methanocomedenaceae	Methanocomedens	22	0.000601093	0	0	17	0.000755522	10	0.000297407	1	1.83456e-05	1	2.59963e-05	0	0	0	0
sq84	Archaea	Nanoarchaeota	Nanoarchaeia	Pacearchaeales	GW2011-AR1	ASMP01	120	0.00327869	18	0.000808335	53	0.00235545	97	0.00288484	7	0.000128419	8	0.00020797	0	0	2	3.8211e-05
sq85	Archaea	Thermoproteota	Bathyarchaeia	B26-1	NA	NA	82	0.00224044	149	0.00669122	82	0.00364428	87	0.00258744	8	0.000146765	13	0.000337952	1	8.63394e-06	8	0.000152844
sq86	Archaea	Asgardarchaeota	Heimdallarchaeia	Hodarchaeales	Hodarchaeaceae	Hodarchaeum	111	0.00303279	29	0.00130232	122	0.00542198	228	0.00678087	0	0	7	0.000181974	0	0	8	0.000152844
sq87	Archaea	Thermoplasmatota	E2	DHVEG-1	DHVEG-1	JAJISJ01	32	0.000874317	37	0.00166158	30	0.00133327	125	0.00371758	3	5.50368e-05	24	0.000623911	4	3.45358e-05	2	3.8211e-05
sq88	Archaea	Thermoproteota	Bathyarchaeia	TCS64	TCS64	RBG-16-57-9	5	0.000136612	0	0	8	0.00035554	3	8.9222e-05	9	0.00016511	11	0.000285959	8	6.90715e-05	0	0
sq89	Archaea	Micrarchaeota	Micrarchaeia	NA	NA	NA	66	0.00180328	162	0.00727501	105	0.00466646	178	0.00529384	1	1.83456e-05	34	0.000883874	5	4.31697e-05	16	0.000305688
sq90	Archaea	Nanoarchaeota	Nanoarchaeia	Pacearchaeales	GW2011-AR1	NA	132	0.00360656	96	0.00431112	56	0.00248878	142	0.00422317	4	7.33824e-05	21	0.000545922	6	5.18036e-05	8	0.000152844
sq91	Archaea	Thermoproteota	Bathyarchaeia	B26-1	BA1	NA	69	0.00188525	19	0.000853242	33	0.0014666	34	0.00101118	5	9.1728e-05	3	7.79889e-05	0	0	1	1.91055e-05
sq92	Archaea	Asgardarchaeota	Lokiarchaeia	CR-4	MK-D1	Prometheoarchaeum	0	0	0	0	0	0	0	0	0	0	0	0	41	0.000353991	242	0.00462353
sq93	Archaea	Thermoplasmatota	E2	DHVEG-1	DHVEG-1	NA	62	0.00169399	27	0.0012125	55	0.00244434	199	0.00591839	1	1.83456e-05	18	0.000467934	1	8.63394e-06	5	9.55274e-05
sq94	Archaea	Thermoproteota	Bathyarchaeia	B26-1	NA	NA	43	0.00117486	47	0.00211065	11	0.000488867	18	0.000535332	3	5.50368e-05	2	5.19926e-05	0	0	3	5.73164e-05
sq95	Archaea	Asgardarchaeota	Lokiarchaeia	CR-4	MK-D1	Prometheoarchaeum	0	0	0	0	0	0	0	0	0	0	1	2.59963e-05	57	0.000492134	260	0.00496743
sq96	Archaea	Thermoproteota	Bathyarchaeia	B26-1	UBA233	NA	82	0.00224044	62	0.00278426	47	0.0020888	47	0.00139781	2	3.66912e-05	9	0.000233967	0	0	6	0.000114633
sq97	Archaea	Thermoplasmatota	E2	DHVEG-1	DHVEG-1	NA	44	0.00120219	11	0.000493982	43	0.00191103	148	0.00440162	3	5.50368e-05	59	0.00153378	4	3.45358e-05	31	0.00059227
sq98	Archaea	Thermoproteota	Bathyarchaeia	B26-1	UBA233	NA	58	0.0015847	39	0.00175139	57	0.00253322	66	0.00196288	1	1.83456e-05	7	0.000181974	1	8.63394e-06	3	5.73164e-05
sq99	Archaea	Thermoproteota	Bathyarchaeia	TCS64	TCS64	RBG-16-57-9	28	0.000765027	6	0.000269445	21	0.000933292	29	0.000862479	2	3.66912e-05	26	0.000675904	2	1.72679e-05	8	0.000152844
sq100	Archaea	Asgardarchaeota	Lokiarchaeia	CR-4	MK-D1	Prometheoarchaeum	0	0	0	0	0	0	0	0	0	0	2	5.19926e-05	83	0.000716617	215	0.00410768
sq101	Archaea	Thermoproteota	Bathyarchaeia	B26-1	SOJC01	SOJC01	94	0.00256831	21	0.000943057	69	0.00306653	47	0.00139781	1	1.83456e-05	13	0.000337952	1	8.63394e-06	1	1.91055e-05
sq102	Archaea	Thermoproteota	Bathyarchaeia	B26-1	BA1	NA	86	0.00234973	12	0.00053889	45	0.00199991	47	0.00139781	3	5.50368e-05	10	0.000259963	0	0	7	0.000133738
sq103	Archaea	Halobacteriota	Methanosarcinia	Methanosarcinales	Methanosarcinaceae	MTP4	1	2.73224e-05	0	0	2	8.88849e-05	0	0	555	0.0101818	187	0.00486131	198	0.00170952	45	0.000859747
sq104	Archaea	Halobacteriota	Methanosarcinia	Methanosarcinales	Methanogasteraceae	Methanogaster	211	0.00576503	38	0.00170648	145	0.00644416	12	0.000356888	4	7.33824e-05	11	0.000285959	2	1.72679e-05	1	1.91055e-05
sq105	Archaea	Thermoproteota	Bathyarchaeia	TCS64	TCS64	RBG-16-57-9	1	2.73224e-05	0	0	4	0.00017777	2	5.94813e-05	68	0.0012475	133	0.00345751	9	7.77054e-05	21	0.000401215
sq106	Archaea	Halobacteriota	Methanosarcinia	Methanosarcinales	Methanosarcinaceae	Methanococcoides	4	0.00010929	6	0.000269445	9	0.000399982	4	0.000118963	102	0.00187125	188	0.00488731	26	0.000224482	33	0.000630481
sq107	Archaea	Thermoproteota	Bathyarchaeia	B26-1	UBA233	NA	50	0.00136612	88	0.00395186	55	0.00244434	53	0.00157626	3	5.50368e-05	11	0.000285959	0	0	14	0.000267477
sq108	Archaea	Asgardarchaeota	Thorarchaeia	Thorarchaeales	Thorarchaeaceae	MP8T-1	46	0.00125683	2	8.9815e-05	1	4.44425e-05	9	0.000267666	32	0.000587059	49	0.00127382	13	0.000112241	122	0.00233087
sq109	Archaea	Thermoplasmatota	E2	DHVEG-1	DHVEG-1	SM1-50	45	0.00122951	20	0.00089815	35	0.00155549	154	0.00458006	8	0.000146765	55	0.0014298	3	2.59018e-05	40	0.000764219
sq110	Archaea	Thermoproteota	Bathyarchaeia	B26-1	UBA233	NA	69	0.00188525	54	0.002425	98	0.00435536	46	0.00136807	3	5.50368e-05	4	0.000103985	3	2.59018e-05	4	7.64219e-05
sq111	Archaea	Thermoproteota	Bathyarchaeia	B26-1	NA	NA	78	0.00213115	55	0.00246991	71	0.00315542	41	0.00121937	0	0	5	0.000129982	0	0	2	3.8211e-05
sq112	Archaea	Thermoproteota	Nitrososphaeria	Nitrososphaerales	Nitrososphaeraceae	NA	7	0.000191257	27	0.0012125	23	0.00102218	23	0.000684035	1	1.83456e-05	3	7.79889e-05	0	0	0	0
sq113	Archaea	Thermoproteota	Bathyarchaeia	B26-1	BA1	NA	45	0.00122951	44	0.00197593	48	0.00213324	29	0.000862479	0	0	5	0.000129982	0	0	2	3.8211e-05
sq114	Archaea	Asgardarchaeota	Lokiarchaeia	CR-4	MK-D1	Prometheoarchaeum	0	0	0	0	0	0	0	0	0	0	0	0	56	0.000483501	177	0.00338167
sq115	Archaea	Asgardarchaeota	Lokiarchaeia	CR-4	MK-D1	Prometheoarchaeum	0	0	4	0.00017963	0	0	0	0	0	0	1	2.59963e-05	106	0.000915197	161	0.00307598
sq116	Archaea	Asgardarchaeota	Lokiarchaeia	CR-4	MK-D1	Prometheoarchaeum	3	8.19672e-05	0	0	0	0	0	0	0	0	0	0	40	0.000345358	229	0.00437516
sq117	Archaea	Thermoproteota	Bathyarchaeia	B26-1	BA1	Kmv02	65	0.00177596	54	0.002425	41	0.00182214	47	0.00139781	1	1.83456e-05	4	0.000103985	0	0	5	9.55274e-05
sq118	Archaea	Thermoproteota	Bathyarchaeia	B26-1	BA1	SOJZ01	62	0.00169399	32	0.00143704	39	0.00173326	29	0.000862479	0	0	6	0.000155978	0	0	0	0
sq119	Archaea	Asgardarchaeota	Lokiarchaeia	CR-4	SOKP01	SOKP01	92	0.00251366	37	0.00166158	13	0.000577752	49	0.00145729	1	1.83456e-05	7	0.000181974	4	3.45358e-05	0	0
sq120	Archaea	Thermoproteota	Nitrososphaeria	Nitrososphaerales	Nitrososphaeraceae	NA	17	0.000464481	88	0.00395186	8	0.00035554	4	0.000118963	3	5.50368e-05	4	0.000103985	0	0	3	5.73164e-05
sq121	Archaea	Thermoproteota	Bathyarchaeia	TCS64	TCS64	RBG-16-57-9	39	0.00106557	55	0.00246991	28	0.00124439	37	0.0011004	29	0.000532022	65	0.00168976	5	4.31697e-05	7	0.000133738
sq122	Archaea	Nanoarchaeota	Nanoarchaeia	NA	NA	NA	97	0.00265027	75	0.00336806	47	0.0020888	77	0.00229003	1	1.83456e-05	12	0.000311956	5	4.31697e-05	15	0.000286582
sq123	Archaea	Thermoproteota	Bathyarchaeia	B26-1	BA1	NA	15	0.000409836	11	0.000493982	16	0.00071108	13	0.000386629	0	0	5	0.000129982	0	0	0	0
sq124	Archaea	Asgardarchaeota	Heimdallarchaeia	Hodarchaeales	Hodarchaeaceae	Hodarchaeum	34	0.000928962	1	4.49075e-05	24	0.00106662	84	0.00249822	0	0	9	0.000233967	0	0	0	0
sq125	Archaea	Halobacteriota	Syntropharchaeia	ANME-1	ANME-1	JACGMN01	89	0.00243169	33	0.00148195	68	0.00302209	142	0.00422317	8	0.000146765	10	0.000259963	1	8.63394e-06	0	0
sq126	Archaea	Thermoplasmatota	E2	DHVEG-1	DHVEG-1	NA	43	0.00117486	0	0	17	0.000755522	113	0.00336069	10	0.000183456	69	0.00179375	12	0.000103607	43	0.000821536
sq127	Archaea	Thermoproteota	Bathyarchaeia	NA	NA	NA	16	0.000437158	20	0.00089815	23	0.00102218	16	0.000475851	4	7.33824e-05	2	5.19926e-05	2	1.72679e-05	1	1.91055e-05
sq128	Archaea	Asgardarchaeota	Lokiarchaeia	CR-4	MK-D1	Prometheoarchaeum	3	8.19672e-05	0	0	0	0	0	0	1	1.83456e-05	0	0	43	0.000371259	166	0.00317151
sq129	Archaea	Thermoplasmatota	E2	DHVEG-1	DHVEG-1	M9B1D	72	0.00196721	145	0.00651159	60	0.00266655	155	0.0046098	0	0	5	0.000129982	0	0	10	0.000191055
sq130	Archaea	NA	NA	NA	NA	NA	4	0.00010929	22	0.000987965	6	0.000266655	12	0.000356888	0	0	0	0	0	0	0	0
sq131	Archaea	Asgardarchaeota	Lokiarchaeia	CR-4	MK-D1	Prometheoarchaeum	0	0	0	0	0	0	0	0	0	0	3	7.79889e-05	4	3.45358e-05	757	0.0144628
sq132	Archaea	Asgardarchaeota	Heimdallarchaeia	UBA460	UBA460	UBA460	269	0.00734973	7	0.000314352	3	0.000133327	187	0.0055615	0	0	0	0	0	0	0	0
sq133	Archaea	Asgardarchaeota	Thorarchaeia	Thorarchaeales	Thorarchaeaceae	NA	103	0.00281421	17	0.000763427	5	0.000222212	40	0.00118963	1	1.83456e-05	6	0.000155978	1	8.63394e-06	5	9.55274e-05
sq134	Archaea	Thermoproteota	Nitrososphaeria	Nitrososphaerales	Nitrosopumilaceae	Nitrosopumilus	4	0.00010929	0	0	5	0.000222212	10	0.000297407	4	7.33824e-05	1	2.59963e-05	0	0	0	0
sq135	Archaea	Thermoproteota	Bathyarchaeia	B26-1	UBA233	NA	31	0.000846995	53	0.0023801	29	0.00128883	39	0.00115989	0	0	8	0.00020797	0	0	0	0
sq136	Archaea	Thermoproteota	Bathyarchaeia	B26-1	BA1	NA	63	0.00172131	126	0.00565834	57	0.00253322	39	0.00115989	0	0	4	0.000103985	0	0	0	0
sq137	Archaea	Thermoproteota	Bathyarchaeia	B26-1	BA1	BIN-L-1	25	0.00068306	19	0.000853242	11	0.000488867	23	0.000684035	0	0	0	0	0	0	0	0
sq138	Archaea	Thermoproteota	Bathyarchaeia	B26-1	BA1	SOJZ01	70	0.00191257	4	0.00017963	26	0.0011555	25	0.000743517	1	1.83456e-05	6	0.000155978	3	2.59018e-05	0	0
sq139	Archaea	Halobacteriota	Syntropharchaeia	ANME-1	ANME-1	JACGMN01	27	0.000737705	39	0.00175139	17	0.000755522	76	0.00226029	4	7.33824e-05	2	5.19926e-05	4	3.45358e-05	9	0.000171949
sq140	Archaea	Asgardarchaeota	Lokiarchaeia	CR-4	MK-D1	Prometheoarchaeum	0	0	0	0	0	0	0	0	0	0	0	0	35	0.000302188	130	0.00248371
sq141	Archaea	Thermoproteota	Bathyarchaeia	B26-1	BA1	Kmv02	22	0.000601093	15	0.000673612	9	0.000399982	10	0.000297407	2	3.66912e-05	1	2.59963e-05	1	8.63394e-06	0	0
sq142	Archaea	Thermoplasmatota	E2	DHVEG-1	DHVEG-1	M9B1D	28	0.000765027	20	0.00089815	23	0.00102218	121	0.00359862	3	5.50368e-05	12	0.000311956	5	4.31697e-05	7	0.000133738
sq143	Archaea	Halobacteriota	Syntropharchaeia	ANME-1	ANME-1	JACGMN01	87	0.00237705	0	0	30	0.00133327	53	0.00157626	0	0	15	0.000389945	1	8.63394e-06	0	0
sq144	Archaea	Thermoplasmatota	E2	DHVEG-1	DHVEG-1	M9B1D	33	0.000901639	26	0.00116759	34	0.00151104	118	0.0035094	3	5.50368e-05	19	0.00049393	2	1.72679e-05	3	5.73164e-05
sq145	Archaea	Thermoproteota	Bathyarchaeia	B26-1	SOJC01	SOJC01	47	0.00128415	38	0.00170648	60	0.00266655	31	0.000921961	1	1.83456e-05	4	0.000103985	0	0	6	0.000114633
sq146	Archaea	Asgardarchaeota	Heimdallarchaeia	Hodarchaeales	Hodarchaeaceae	Hodarchaeum	53	0.00144809	67	0.0030088	41	0.00182214	102	0.00303355	2	3.66912e-05	9	0.000233967	0	0	8	0.000152844
sq147	Archaea	Thermoproteota	Nitrososphaeria	Nitrososphaerales	Nitrososphaeraceae	NA	14	0.000382514	27	0.0012125	15	0.000666637	16	0.000475851	0	0	1	2.59963e-05	0	0	0	0
sq148	Archaea	Thermoproteota	Bathyarchaeia	B26-1	NA	NA	27	0.000737705	27	0.0012125	21	0.000933292	30	0.00089222	3	5.50368e-05	5	0.000129982	0	0	0	0
sq149	Archaea	Thermoplasmatota	E2	DHVEG-1	DHVEG-1	SG8-52-3	11	0.000300546	1	4.49075e-05	0	0	27	0.000802998	2	3.66912e-05	1	2.59963e-05	0	0	0	0
sq150	Archaea	Asgardarchaeota	Lokiarchaeia	CR-4	MK-D1	Prometheoarchaeum	0	0	0	0	0	0	0	0	0	0	0	0	18	0.000155411	132	0.00252192
sq151	Archaea	Thermoproteota	Bathyarchaeia	B26-1	NA	NA	52	0.00142077	42	0.00188611	30	0.00133327	29	0.000862479	2	3.66912e-05	1	2.59963e-05	1	8.63394e-06	0	0
sq152	Archaea	Halobacteriota	Methanosarcinia	Methanosarcinales	Methanocomedenaceae	Methanocomedens	1	2.73224e-05	0	0	11	0.000488867	3	8.9222e-05	0	0	0	0	0	0	0	0
sq153	Archaea	Thermoproteota	Nitrososphaeria	Nitrososphaerales	Nitrososphaeraceae	Nitrosocosmicus	9	0.000245902	0	0	15	0.000666637	2	5.94813e-05	1	1.83456e-05	1	2.59963e-05	0	0	5	9.55274e-05
sq154	Archaea	Thermoproteota	Bathyarchaeia	B26-1	BA1	SOJZ01	49	0.0013388	41	0.00184121	23	0.00102218	28	0.000832739	0	0	1	2.59963e-05	0	0	0	0
sq155	Archaea	Thermoproteota	Bathyarchaeia	B26-1	BA1	BIN-L-1	16	0.000437158	10	0.000449075	14	0.000622195	10	0.000297407	0	0	1	2.59963e-05	0	0	0	0
sq156	Archaea	Asgardarchaeota	Heimdallarchaeia	Hodarchaeales	Hodarchaeaceae	Hodarchaeum	36	0.000983607	82	0.00368241	81	0.00359984	91	0.0027064	3	5.50368e-05	11	0.000285959	0	0	1	1.91055e-05
sq157	Archaea	Thermoproteota	Nitrososphaeria	Nitrososphaerales	NA	NA	31	0.000846995	0	0	11	0.000488867	19	0.000565073	0	0	3	7.79889e-05	0	0	1	1.91055e-05
sq158	Archaea	Thermoproteota	Bathyarchaeia	B26-1	BA1	BIN-L-1	23	0.000628415	8	0.00035926	30	0.00133327	21	0.000624554	0	0	0	0	0	0	9	0.000171949
sq159	Archaea	Thermoproteota	Bathyarchaeia	B26-1	BA1	NA	34	0.000928962	56	0.00251482	43	0.00191103	20	0.000594813	1	1.83456e-05	4	0.000103985	0	0	0	0
sq160	Archaea	Thermoproteota	Bathyarchaeia	B26-1	BA1	SOJZ01	61	0.00166667	0	0	14	0.000622195	49	0.00145729	2	3.66912e-05	6	0.000155978	2	1.72679e-05	0	0
sq161	Archaea	Nanoarchaeota	Nanoarchaeia	Pacearchaeales	GW2011-AR1	NA	23	0.000628415	1	4.49075e-05	11	0.000488867	12	0.000356888	0	0	1	2.59963e-05	1	8.63394e-06	12	0.000229266
sq162	Archaea	Thermoplasmatota	E2	DHVEG-1	DHVEG-1	NA	15	0.000409836	34	0.00152685	14	0.000622195	87	0.00258744	7	0.000128419	11	0.000285959	1	8.63394e-06	3	5.73164e-05
sq163	Archaea	Nanoarchaeota	Nanoarchaeia	Pacearchaeales	GW2011-AR1	ASMP01	6	0.000163934	26	0.00116759	3	0.000133327	1	2.97407e-05	0	0	3	7.79889e-05	0	0	0	0
sq164	Archaea	Halobacteriota	Syntropharchaeia	ANME-1	ANME-1	JACGMN01	26	0.000710383	46	0.00206574	12	0.00053331	19	0.000565073	0	0	2	5.19926e-05	0	0	0	0
sq165	Archaea	Asgardarchaeota	Lokiarchaeia	CR-4	SOKP01	SOKP01	118	0.00322404	9	0.000404167	8	0.00035554	18	0.000535332	0	0	9	0.000233967	1	8.63394e-06	2	3.8211e-05
sq166	Archaea	NA	NA	NA	NA	NA	8	0.000218579	4	0.00017963	15	0.000666637	36	0.00107066	0	0	4	0.000103985	2	1.72679e-05	0	0
sq167	Archaea	Halobacteriota	Methanosarcinia	Methanotrichales	Methanotrichaceae	Methanothrix_A	27	0.000737705	8	0.00035926	28	0.00124439	12	0.000356888	0	0	5	0.000129982	0	0	0	0
sq168	Archaea	Asgardarchaeota	Lokiarchaeia	CR-4	MK-D1	Prometheoarchaeum	0	0	0	0	0	0	0	0	0	0	0	0	62	0.000535304	70	0.00133738
sq169	Archaea	Thermoplasmatota	E2	DHVEG-1	DHVEG-1	NA	33	0.000901639	18	0.000808335	13	0.000577752	78	0.00231977	9	0.00016511	42	0.00109184	4	3.45358e-05	12	0.000229266
sq170	Archaea	Thermoproteota	Bathyarchaeia	TCS64	TCS64	RBG-16-57-9	16	0.000437158	0	0	11	0.000488867	19	0.000565073	4	7.33824e-05	14	0.000363948	0	0	3	5.73164e-05
sq171	Archaea	Halobacteriota	Methanosarcinia	Methanosarcinales	Methanocomedenaceae	NA	0	0	2	8.9815e-05	0	0	1	2.97407e-05	0	0	0	0	0	0	0	0
sq172	Archaea	Asgardarchaeota	Lokiarchaeia	CR-4	MK-D1	Prometheoarchaeum	0	0	0	0	0	0	2	5.94813e-05	44	0.000807206	307	0.00798087	45	0.000388527	71	0.00135649
sq173	Archaea	Altiarchaeota	Altiarchaeia	IMC4	MCBC01	MCBC01	0	0	0	0	0	0	0	0	0	0	0	0	0	0	0	0
sq174	Archaea	Thermoproteota	NA	NA	NA	NA	32	0.000874317	34	0.00152685	28	0.00124439	19	0.000565073	0	0	2	5.19926e-05	1	8.63394e-06	0	0
sq175	Archaea	Thermoplasmatota	E2	DHVEG-1	DHVEG-1	SG8-52-3	52	0.00142077	37	0.00166158	85	0.00377761	189	0.00562099	2	3.66912e-05	10	0.000259963	0	0	1	1.91055e-05
sq176	Archaea	Micrarchaeota	Micrarchaeia	Anstonellales	Bilamarchaeaceae	Bilamarchaeum	4	0.00010929	0	0	3	0.000133327	7	0.000208185	1	1.83456e-05	1	2.59963e-05	0	0	2	3.8211e-05
sq177	Archaea	Thermoproteota	Bathyarchaeia	B26-1	BA1	NA	34	0.000928962	6	0.000269445	30	0.00133327	20	0.000594813	0	0	1	2.59963e-05	0	0	0	0
sq178	Archaea	Asgardarchaeota	Lokiarchaeia	CR-4	MK-D1	Prometheoarchaeum	11	0.000300546	0	0	4	0.00017777	29	0.000862479	0	0	2	5.19926e-05	0	0	0	0
sq179	Archaea	Thermoproteota	Bathyarchaeia	B26-1	BA1	NA	13	0.000355191	0	0	3	0.000133327	2	5.94813e-05	2	3.66912e-05	0	0	0	0	2	3.8211e-05
sq180	Archaea	Thermoproteota	Nitrososphaeria	Nitrososphaerales	Nitrososphaeraceae	Nitrosocosmicus	5	0.000136612	17	0.000763427	18	0.000799964	5	0.000148703	1	1.83456e-05	0	0	0	0	0	0
sq181	Archaea	Thermoproteota	Bathyarchaeia	TCS64	TCS64	RBG-16-57-9	12	0.000327869	0	0	4	0.00017777	19	0.000565073	0	0	1	2.59963e-05	0	0	0	0
sq182	Archaea	Nanohaloarchaeota	Nanosalinia	Nanosalinales	JAFCCC01	JAFCCC01	138	0.00377049	101	0.00453566	65	0.00288876	81	0.00240899	3	5.50368e-05	1	2.59963e-05	2	1.72679e-05	0	0
sq183	Archaea	Thermoplasmatota	E2	DHVEG-1	DHVEG-1	JAJISJ01	20	0.000546448	18	0.000808335	29	0.00128883	72	0.00214133	5	9.1728e-05	12	0.000311956	0	0	9	0.000171949
sq184	Archaea	Thermoplasmatota	JAEHCK01	JAEHCK01	JAEHCK01	JAEHCK01	53	0.00144809	44	0.00197593	72	0.00319986	114	0.00339044	7	0.000128419	42	0.00109184	4	3.45358e-05	0	0
sq185	Archaea	Thermoproteota	Bathyarchaeia	TCS64	TCS64	RBG-16-57-9	22	0.000601093	0	0	20	0.000888849	17	0.000505591	0	0	7	0.000181974	0	0	0	0
sq186	Archaea	Thermoproteota	Bathyarchaeia	B26-1	NA	NA	8	0.000218579	24	0.00107778	19	0.000844407	18	0.000535332	0	0	2	5.19926e-05	0	0	0	0
sq187	Archaea	NA	NA	NA	NA	NA	22	0.000601093	24	0.00107778	4	0.00017777	24	0.000713776	1	1.83456e-05	1	2.59963e-05	0	0	2	3.8211e-05
sq188	Archaea	Thermoplasmatota	E2	DHVEG-1	DHVEG-1	SM1-50	33	0.000901639	21	0.000943057	19	0.000844407	76	0.00226029	1	1.83456e-05	17	0.000441937	0	0	9	0.000171949
sq189	Archaea	Nanoarchaeota	Nanoarchaeia	Pacearchaeales	GW2011-AR1	ASMP01	30	0.000819672	49	0.00220047	23	0.00102218	46	0.00136807	2	3.66912e-05	3	7.79889e-05	1	8.63394e-06	0	0
sq190	Archaea	Thermoplasmatota	E2	DHVEG-1	DHVEG-1	JAJISJ01	33	0.000901639	17	0.000763427	47	0.0020888	181	0.00538306	0	0	3	7.79889e-05	1	8.63394e-06	2	3.8211e-05
sq191	Archaea	Thermoplasmatota	E2	DHVEG-1	DHVEG-1	SG8-52-3	28	0.000765027	4	0.00017963	23	0.00102218	85	0.00252796	4	7.33824e-05	15	0.000389945	3	2.59018e-05	0	0
sq192	Archaea	Asgardarchaeota	Lokiarchaeia	CR-4	MK-D1	Prometheoarchaeum	0	0	0	0	0	0	0	0	0	0	0	0	53	0.000457599	85	0.00162397
sq193	Archaea	Nanoarchaeota	Nanoarchaeia	Pacearchaeales	GW2011-AR1	NA	37	0.00101093	15	0.000673612	15	0.000666637	21	0.000624554	1	1.83456e-05	11	0.000285959	1	8.63394e-06	3	5.73164e-05
sq194	Archaea	Thermoproteota	NA	NA	NA	NA	14	0.000382514	72	0.00323334	3	0.000133327	8	0.000237925	3	5.50368e-05	0	0	0	0	3	5.73164e-05
sq195	Archaea	Thermoproteota	Bathyarchaeia	B26-1	NA	NA	22	0.000601093	51	0.00229028	5	0.000222212	22	0.000654295	0	0	8	0.00020797	0	0	0	0
sq196	Archaea	Thermoplasmatota	Thermoplasmata	NA	NA	NA	2	5.46448e-05	0	0	4	0.00017777	8	0.000237925	0	0	0	0	0	0	0	0
sq197	Archaea	Thermoproteota	Bathyarchaeia	NA	NA	NA	20	0.000546448	27	0.0012125	9	0.000399982	6	0.000178444	0	0	1	2.59963e-05	0	0	0	0
sq198	Archaea	Nanoarchaeota	Nanoarchaeia	Pacearchaeales	GW2011-AR1	NA	34	0.000928962	14	0.000628705	16	0.00071108	39	0.00115989	1	1.83456e-05	14	0.000363948	0	0	0	0
sq199	Archaea	Thermoproteota	Bathyarchaeia	B26-1	BA1	NA	23	0.000628415	28	0.00125741	7	0.000311097	13	0.000386629	0	0	2	5.19926e-05	0	0	0	0
sq200	Archaea	Thermoproteota	Bathyarchaeia	B26-1	BA1	NA	18	0.000491803	36	0.00161667	3	0.000133327	19	0.000565073	0	0	2	5.19926e-05	0	0	0	0
sq201	Archaea	Halobacteriota	Methanosarcinia	Methanosarcinales	Methanocomedenaceae	Kmv04	8	0.000218579	5	0.000224537	10	0.000444425	8	0.000237925	0	0	0	0	0	0	0	0
sq202	Archaea	Thermoproteota	Bathyarchaeia	NA	NA	NA	18	0.000491803	25	0.00112269	21	0.000933292	26	0.000773257	0	0	0	0	0	0	0	0
sq203	Archaea	Asgardarchaeota	Lokiarchaeia	CR-4	MK-D1	Prometheoarchaeum	0	0	2	8.9815e-05	0	0	0	0	0	0	0	0	18	0.000155411	38	0.000726008
sq204	Archaea	Thermoproteota	Bathyarchaeia	B26-1	UBA233	NA	45	0.00122951	26	0.00116759	7	0.000311097	21	0.000624554	0	0	0	0	0	0	0	0
sq205	Archaea	NA	NA	NA	NA	NA	12	0.000327869	50	0.00224537	51	0.00226657	37	0.0011004	1	1.83456e-05	0	0	2	1.72679e-05	1	1.91055e-05
sq206	Archaea	Asgardarchaeota	Lokiarchaeia	CR-4	SOKP01	SOKP01	12	0.000327869	0	0	6	0.000266655	9	0.000267666	0	0	3	7.79889e-05	0	0	1	1.91055e-05
sq207	Archaea	Thermoplasmatota	E2	DHVEG-1	DHVEG-1	JAJISJ01	21	0.00057377	13	0.000583797	4	0.00017777	73	0.00217107	1	1.83456e-05	8	0.00020797	0	0	0	0
sq208	Archaea	Thermoplasmatota	E2	DHVEG-1	DHVEG-1	JAJISJ01	7	0.000191257	1	4.49075e-05	6	0.000266655	38	0.00113015	2	3.66912e-05	5	0.000129982	0	0	0	0
sq209	Archaea	Asgardarchaeota	Lokiarchaeia	CR-4	MK-D1	Prometheoarchaeum	0	0	0	0	0	0	0	0	0	0	0	0	29	0.000250384	50	0.000955274
sq210	Archaea	Thermoplasmatota	E2	DHVEG-1	DHVEG-1	NA	17	0.000464481	9	0.000404167	18	0.000799964	76	0.00226029	4	7.33824e-05	13	0.000337952	1	8.63394e-06	0	0
sq211	Archaea	Thermoproteota	Bathyarchaeia	B26-1	NA	NA	7	0.000191257	18	0.000808335	26	0.0011555	14	0.000416369	0	0	0	0	0	0	0	0
sq212	Archaea	Halobacteriota	Methanosarcinia	Methanosarcinales	Methanogasteraceae	Methanogaster	80	0.00218579	9	0.000404167	61	0.00271099	1	2.97407e-05	4	7.33824e-05	4	0.000103985	0	0	0	0
sq213	Archaea	NA	NA	NA	NA	NA	19	0.000519126	0	0	8	0.00035554	38	0.00113015	0	0	2	5.19926e-05	0	0	0	0
sq214	Archaea	Thermoproteota	Bathyarchaeia	B26-1	UBA233	NA	25	0.00068306	43	0.00193102	7	0.000311097	8	0.000237925	0	0	0	0	0	0	2	3.8211e-05
sq215	Archaea	Asgardarchaeota	Lokiarchaeia	CR-4	SOKP01	NA	14	0.000382514	0	0	4	0.00017777	6	0.000178444	1	1.83456e-05	3	7.79889e-05	0	0	0	0
sq216	Archaea	Nanoarchaeota	Nanoarchaeia	Pacearchaeales	GW2011-AR1	ASMP01	9	0.000245902	0	0	15	0.000666637	14	0.000416369	0	0	4	0.000103985	1	8.63394e-06	1	1.91055e-05
sq217	Archaea	Thermoproteota	Bathyarchaeia	B26-1	NA	NA	8	0.000218579	20	0.00089815	6	0.000266655	13	0.000386629	0	0	0	0	0	0	0	0
sq218	Archaea	Thermoproteota	Bathyarchaeia	TCS64	TCS64	RBG-16-57-9	8	0.000218579	0	0	8	0.00035554	2	5.94813e-05	0	0	0	0	0	0	0	0
sq219	Archaea	Thermoplasmatota	E2	DHVEG-1	DHVEG-1	NA	0	0	0	0	0	0	0	0	65	0.00119246	64	0.00166376	55	0.000474867	13	0.000248371
sq220	Archaea	Asgardarchaeota	Heimdallarchaeia	JABLTI01	JABLTI01	JABLTI01	4	0.00010929	5	0.000224537	3	0.000133327	16	0.000475851	0	0	0	0	0	0	1	1.91055e-05
sq221	Archaea	Thermoplasmatota	E2	DHVEG-1	DHVEG-1	NA	16	0.000437158	4	0.00017963	14	0.000622195	62	0.00184392	1	1.83456e-05	7	0.000181974	0	0	1	1.91055e-05
sq222	Archaea	Nanoarchaeota	Nanoarchaeia	NA	NA	NA	80	0.00218579	20	0.00089815	55	0.00244434	58	0.00172496	3	5.50368e-05	2	5.19926e-05	1	8.63394e-06	1	1.91055e-05
sq223	Archaea	Asgardarchaeota	Lokiarchaeia	CR-4	SOKP01	NA	71	0.00193989	16	0.00071852	32	0.00142216	41	0.00121937	0	0	16	0.000415941	0	0	0	0
sq224	Archaea	Thermoproteota	Bathyarchaeia	B26-1	BA1	NA	17	0.000464481	0	0	7	0.000311097	12	0.000356888	0	0	10	0.000259963	0	0	0	0
sq225	Archaea	Thermoproteota	Bathyarchaeia	TCS64	TCS64	RBG-16-57-9	0	0	0	0	0	0	0	0	61	0.00111908	63	0.00163777	20	0.000172679	12	0.000229266
sq226	Archaea	Thermoproteota	Bathyarchaeia	B26-1	BA1	Kmv02	29	0.00079235	0	0	5	0.000222212	8	0.000237925	0	0	0	0	0	0	0	0
sq227	Archaea	Thermoproteota	Bathyarchaeia	B26-1	BA1	BIN-L-1	12	0.000327869	20	0.00089815	30	0.00133327	15	0.00044611	0	0	1	2.59963e-05	0	0	0	0
sq228	Archaea	Thermoplasmatota	E2	DHVEG-1	DHVEG-1	NA	10	0.000273224	13	0.000583797	5	0.000222212	64	0.0019034	3	5.50368e-05	17	0.000441937	2	1.72679e-05	4	7.64219e-05
sq229	Archaea	Thermoproteota	Bathyarchaeia	B26-1	UBA233	DSLH01	87	0.00237705	3	0.000134722	34	0.00151104	47	0.00139781	3	5.50368e-05	8	0.00020797	0	0	2	3.8211e-05
sq230	Archaea	Thermoproteota	NA	NA	NA	NA	7	0.000191257	3	0.000134722	7	0.000311097	2	5.94813e-05	0	0	1	2.59963e-05	0	0	0	0
sq231	Archaea	Asgardarchaeota	Lokiarchaeia	CR-4	SOKP01	NA	27	0.000737705	10	0.000449075	9	0.000399982	11	0.000327147	3	5.50368e-05	2	5.19926e-05	0	0	0	0
sq232	Archaea	Asgardarchaeota	Heimdallarchaeia	Hodarchaeales	Hodarchaeaceae	Hodarchaeum	31	0.000846995	5	0.000224537	36	0.00159993	34	0.00101118	0	0	1	2.59963e-05	2	1.72679e-05	0	0
sq233	Archaea	NA	NA	NA	NA	NA	8	0.000218579	0	0	3	0.000133327	6	0.000178444	0	0	0	0	0	0	0	0
sq234	Archaea	Thermoproteota	NA	NA	NA	NA	17	0.000464481	9	0.000404167	9	0.000399982	11	0.000327147	0	0	1	2.59963e-05	0	0	0	0
sq235	Archaea	Asgardarchaeota	Lokiarchaeia	CR-4	MK-D1	Prometheoarchaeum	0	0	0	0	0	0	0	0	0	0	0	0	11	9.49733e-05	49	0.000936169
sq236	Archaea	Thermoproteota	Bathyarchaeia	NA	NA	NA	14	0.000382514	2	8.9815e-05	8	0.00035554	21	0.000624554	0	0	0	0	0	0	0	0
sq237	Archaea	Asgardarchaeota	Lokiarchaeia	CR-4	MK-D1	Prometheoarchaeum	0	0	0	0	0	0	0	0	0	0	2	5.19926e-05	52	0.000448965	45	0.000859747
sq238	Archaea	NA	NA	NA	NA	NA	8	0.000218579	0	0	4	0.00017777	18	0.000535332	0	0	0	0	0	0	0	0
sq239	Archaea	Thermoproteota	Bathyarchaeia	B26-1	UBA233	NA	24	0.000655738	28	0.00125741	9	0.000399982	6	0.000178444	0	0	3	7.79889e-05	0	0	1	1.91055e-05
sq240	Archaea	Halobacteriota	Methanosarcinia	Methanosarcinales	Methanogasteraceae	Methanogaster	7	0.000191257	8	0.00035926	11	0.000488867	3	8.9222e-05	0	0	1	2.59963e-05	0	0	0	0
sq241	Archaea	Thermoproteota	NA	NA	NA	NA	5	0.000136612	0	0	18	0.000799964	1	2.97407e-05	1	1.83456e-05	1	2.59963e-05	0	0	2	3.8211e-05
sq242	Archaea	Thermoproteota	Nitrososphaeria	Nitrososphaerales	Nitrososphaeraceae	NA	14	0.000382514	0	0	9	0.000399982	1	2.97407e-05	0	0	0	0	0	0	0	0
sq243	Archaea	Thermoplasmatota	E2	DHVEG-1	DHVEG-1	NA	2	5.46448e-05	24	0.00107778	0	0	18	0.000535332	0	0	1	2.59963e-05	1	8.63394e-06	8	0.000152844
sq244	Archaea	Thermoproteota	Bathyarchaeia	TCS64	TCS64	RBG-16-57-9	10	0.000273224	0	0	4	0.00017777	6	0.000178444	0	0	3	7.79889e-05	0	0	1	1.91055e-05
sq245	Archaea	Thermoproteota	Bathyarchaeia	B26-1	NA	NA	22	0.000601093	0	0	6	0.000266655	12	0.000356888	1	1.83456e-05	0	0	0	0	0	0
sq246	Archaea	Thermoplasmatota	JAEHCK01	JAEHCK01	JAEHCK01	JAEHCK01	18	0.000491803	11	0.000493982	1	4.44425e-05	48	0.00142755	4	7.33824e-05	17	0.000441937	0	0	3	5.73164e-05
sq247	Archaea	NA	NA	NA	NA	NA	10	0.000273224	25	0.00112269	5	0.000222212	9	0.000267666	1	1.83456e-05	1	2.59963e-05	0	0	0	0
sq248	Archaea	Asgardarchaeota	Lokiarchaeia	CR-4	SOKP01	NA	14	0.000382514	12	0.00053889	9	0.000399982	10	0.000297407	2	3.66912e-05	4	0.000103985	1	8.63394e-06	1	1.91055e-05
sq249	Archaea	NA	NA	NA	NA	NA	2	5.46448e-05	0	0	0	0	8	0.000237925	0	0	1	2.59963e-05	0	0	0	0
sq250	Archaea	Thermoproteota	Bathyarchaeia	B26-1	BA1	SOJZ01	28	0.000765027	22	0.000987965	9	0.000399982	9	0.000267666	0	0	2	5.19926e-05	0	0	0	0
sq251	Archaea	Thermoplasmatota	Themoplasmata_A	DTKX01	GCA-020343715	GCA-020343715	8	0.000218579	27	0.0012125	14	0.000622195	22	0.000654295	0	0	4	0.000103985	0	0	0	0
sq252	Archaea	Thermoplasmatota	E2	DHVEG-1	DHVEG-1	SG8-52-3	30	0.000819672	55	0.00246991	20	0.000888849	48	0.00142755	1	1.83456e-05	1	2.59963e-05	0	0	13	0.000248371
sq253	Archaea	NA	NA	NA	NA	NA	25	0.00068306	80	0.0035926	21	0.000933292	32	0.000951701	0	0	1	2.59963e-05	0	0	0	0
sq254	Archaea	Asgardarchaeota	Lokiarchaeia	CR-4	SOKP01	SOKP01	31	0.000846995	0	0	21	0.000933292	19	0.000565073	3	5.50368e-05	2	5.19926e-05	0	0	0	0
sq255	Archaea	Thermoplasmatota	E2	DHVEG-1	DHVEG-1	NA	16	0.000437158	25	0.00112269	18	0.000799964	51	0.00151677	1	1.83456e-05	12	0.000311956	0	0	5	9.55274e-05
sq256	Archaea	Thermoproteota	Bathyarchaeia	B26-1	UBA233	NA	23	0.000628415	0	0	27	0.00119995	13	0.000386629	3	5.50368e-05	1	2.59963e-05	0	0	0	0
sq257	Archaea	Thermoplasmatota	E2	DHVEG-1	DHVEG-1	NA	11	0.000300546	36	0.00161667	5	0.000222212	27	0.000802998	0	0	12	0.000311956	0	0	0	0
sq258	Archaea	Aenigmatarchaeota	Aenigmatarchaeia	QMZP01	JAFGSV01	JAFGFG01	16	0.000437158	0	0	8	0.00035554	8	0.000237925	0	0	0	0	0	0	1	1.91055e-05
sq259	Archaea	Halobacteriota	Methanomicrobia	Methanomicrobiales	Methanomicrobiaceae	NA	13	0.000355191	13	0.000583797	22	0.000977734	3	8.9222e-05	1	1.83456e-05	2	5.19926e-05	0	0	0	0
sq260	Archaea	Thermoplasmatota	E2	DHVEG-1	DHVEG-1	JAJISJ01	11	0.000300546	2	8.9815e-05	14	0.000622195	33	0.000981442	0	0	9	0.000233967	0	0	0	0
sq261	Archaea	Asgardarchaeota	Lokiarchaeia	CR-4	MK-D1	Prometheoarchaeum	0	0	0	0	0	0	0	0	0	0	0	0	10	8.63394e-05	40	0.000764219
sq262	Archaea	Thermoproteota	Bathyarchaeia	B26-1	BA1	NA	6	0.000163934	0	0	19	0.000844407	13	0.000386629	0	0	0	0	0	0	0	0
sq263	Archaea	Thermoproteota	Bathyarchaeia	TCS64	TCS64	NA	27	0.000737705	3	0.000134722	13	0.000577752	1	2.97407e-05	0	0	0	0	0	0	0	0
sq264	Archaea	Asgardarchaeota	Lokiarchaeia	CR-4	MK-D1	Prometheoarchaeum	0	0	0	0	0	0	0	0	0	0	0	0	8	6.90715e-05	54	0.0010317
sq265	Archaea	Thermoproteota	Bathyarchaeia	B26-1	UBA233	NA	26	0.000710383	1	4.49075e-05	23	0.00102218	5	0.000148703	0	0	2	5.19926e-05	0	0	0	0
sq266	Archaea	Thermoproteota	Bathyarchaeia	TCS64	TCS64	RBG-16-57-9	10	0.000273224	0	0	3	0.000133327	7	0.000208185	7	0.000128419	3	7.79889e-05	0	0	0	0
sq267	Archaea	Thermoproteota	Bathyarchaeia	B26-1	BA1	NA	5	0.000136612	0	0	18	0.000799964	2	5.94813e-05	0	0	0	0	0	0	8	0.000152844
sq268	Archaea	Thermoproteota	NA	NA	NA	NA	9	0.000245902	2	8.9815e-05	0	0	4	0.000118963	0	0	0	0	0	0	0	0
sq269	Archaea	Thermoplasmatota	E2	DHVEG-1	DHVEG-1	SM1-50	28	0.000765027	30	0.00134722	16	0.00071108	75	0.00223055	0	0	4	0.000103985	0	0	0	0
sq270	Archaea	Thermoplasmatota	E2	DHVEG-1	DHVEG-1	NA	30	0.000819672	7	0.000314352	7	0.000311097	82	0.00243873	1	1.83456e-05	6	0.000155978	0	0	0	0
sq271	Archaea	Thermoproteota	Bathyarchaeia	B26-1	UBA233	NA	15	0.000409836	0	0	5	0.000222212	9	0.000267666	1	1.83456e-05	5	0.000129982	0	0	2	3.8211e-05
sq272	Archaea	Asgardarchaeota	Thorarchaeia	Thorarchaeales	Thorarchaeaceae	NA	35	0.000956284	4	0.00017963	7	0.000311097	12	0.000356888	4	7.33824e-05	4	0.000103985	0	0	1	1.91055e-05
sq273	Archaea	Thermoproteota	Bathyarchaeia	40CM-2-53-6	NA	NA	2	5.46448e-05	17	0.000763427	17	0.000755522	8	0.000237925	0	0	2	5.19926e-05	0	0	0	0
sq274	Archaea	Thermoproteota	Bathyarchaeia	B26-1	NA	NA	10	0.000273224	27	0.0012125	9	0.000399982	12	0.000356888	0	0	7	0.000181974	0	0	4	7.64219e-05
sq275	Archaea	Halobacteriota	Methanomicrobia	Methanomicrobiales	Methanomicrobiaceae	NA	6	0.000163934	2	8.9815e-05	7	0.000311097	4	0.000118963	0	0	0	0	0	0	0	0
sq276	Archaea	Hadarchaeota	Hadarchaeia	Hadarchaeales	Hadarchaeaceae	DG-33	0	0	27	0.0012125	10	0.000444425	3	8.9222e-05	0	0	1	2.59963e-05	0	0	0	0
sq277	Archaea	Thermoproteota	NA	NA	NA	NA	24	0.000655738	32	0.00143704	7	0.000311097	9	0.000267666	1	1.83456e-05	6	0.000155978	0	0	0	0
sq278	Archaea	Thermoplasmatota	E2	DHVEG-1	DHVEG-1	NA	5	0.000136612	0	0	3	0.000133327	45	0.00133833	0	0	16	0.000415941	2	1.72679e-05	1	1.91055e-05
sq279	Archaea	Thermoproteota	Bathyarchaeia	B26-1	BA1	NA	20	0.000546448	0	0	0	0	16	0.000475851	0	0	0	0	0	0	0	0
sq280	Archaea	Thermoproteota	NA	NA	NA	NA	3	8.19672e-05	0	0	0	0	6	0.000178444	0	0	0	0	0	0	0	0
sq281	Archaea	Asgardarchaeota	Thorarchaeia	Thorarchaeales	Thorarchaeaceae	WTCK01	11	0.000300546	2	8.9815e-05	0	0	8	0.000237925	1	1.83456e-05	0	0	2	1.72679e-05	3	5.73164e-05
sq282	Archaea	Thermoplasmatota	E2	DHVEG-1	DHVEG-1	SG8-52-3	11	0.000300546	57	0.00255973	6	0.000266655	43	0.00127885	2	3.66912e-05	16	0.000415941	2	1.72679e-05	4	7.64219e-05
sq283	Archaea	Thermoproteota	Bathyarchaeia	B26-1	NA	NA	11	0.000300546	0	0	2	8.88849e-05	7	0.000208185	2	3.66912e-05	0	0	0	0	0	0
sq284	Archaea	Thermoplasmatota	E2	DHVEG-1	DHVEG-1	NA	8	0.000218579	6	0.000269445	9	0.000399982	38	0.00113015	4	7.33824e-05	19	0.00049393	4	3.45358e-05	0	0
sq285	Archaea	Thermoproteota	Bathyarchaeia	40CM-2-53-6	NA	NA	2	5.46448e-05	9	0.000404167	15	0.000666637	10	0.000297407	0	0	0	0	0	0	0	0
sq286	Archaea	Thermoproteota	Nitrososphaeria	Nitrososphaerales	Nitrosopumilaceae	Nitrosopumilus	3	8.19672e-05	0	0	0	0	0	0	0	0	0	0	0	0	0	0
sq287	Archaea	Thermoplasmatota	E2	DHVEG-1	DHVEG-1	NA	18	0.000491803	3	0.000134722	27	0.00119995	74	0.00220081	2	3.66912e-05	10	0.000259963	0	0	10	0.000191055
sq288	Archaea	Asgardarchaeota	Lokiarchaeia	CR-4	SOKP01	SOKP01	25	0.00068306	0	0	3	0.000133327	9	0.000267666	0	0	2	5.19926e-05	1	8.63394e-06	0	0
sq289	Archaea	Thermoproteota	Bathyarchaeia	B26-1	BA1	NA	11	0.000300546	0	0	20	0.000888849	28	0.000832739	0	0	3	7.79889e-05	0	0	0	0
sq290	Archaea	Thermoproteota	Bathyarchaeia	NA	NA	NA	4	0.00010929	12	0.00053889	3	0.000133327	5	0.000148703	0	0	3	7.79889e-05	0	0	1	1.91055e-05
sq291	Archaea	Thermoproteota	Nitrososphaeria	Nitrososphaerales	Nitrososphaeraceae	NA	5	0.000136612	3	0.000134722	2	8.88849e-05	7	0.000208185	0	0	4	0.000103985	0	0	0	0
sq292	Archaea	Thermoproteota	Bathyarchaeia	TCS64	TCS64	RBG-16-57-9	10	0.000273224	18	0.000808335	9	0.000399982	1	2.97407e-05	0	0	1	2.59963e-05	0	0	0	0
sq293	Archaea	Aenigmatarchaeota	Aenigmatarchaeia	QMZP01	JAFGSV01	JAFGFG01	3	8.19672e-05	15	0.000673612	4	0.00017777	7	0.000208185	0	0	4	0.000103985	0	0	0	0
sq294	Archaea	Thermoproteota	Bathyarchaeia	B26-1	NA	NA	11	0.000300546	0	0	9	0.000399982	6	0.000178444	0	0	0	0	0	0	0	0
sq295	Archaea	Thermoproteota	Nitrososphaeria	Nitrososphaerales	Nitrosopumilaceae	NA	1	2.73224e-05	21	0.000943057	10	0.000444425	0	0	2	3.66912e-05	0	0	0	0	0	0
sq296	Archaea	Thermoproteota	Nitrososphaeria	Nitrososphaerales	Nitrososphaeraceae	NA	4	0.00010929	0	0	0	0	1	2.97407e-05	0	0	0	0	0	0	0	0
sq297	Archaea	Thermoproteota	Bathyarchaeia	B26-1	BA1	NA	15	0.000409836	1	4.49075e-05	12	0.00053331	9	0.000267666	0	0	0	0	0	0	0	0
sq298	Archaea	Asgardarchaeota	Lokiarchaeia	CR-4	MK-D1	Prometheoarchaeum	0	0	0	0	0	0	1	2.97407e-05	0	0	0	0	0	0	0	0
sq299	Archaea	Thermoproteota	Bathyarchaeia	B26-1	NA	NA	19	0.000519126	0	0	20	0.000888849	9	0.000267666	0	0	1	2.59963e-05	0	0	0	0
sq300	Archaea	Thermoproteota	Bathyarchaeia	TCS64	TCS64	RBG-16-57-9	1	2.73224e-05	0	0	0	0	0	0	7	0.000128419	19	0.00049393	2	1.72679e-05	0	0
sq301	Archaea	Altiarchaeota	Altiarchaeia	IMC4	WOR-SM1-SCG	WOR-SM1-SCG	0	0	12	0.00053889	6	0.000266655	1	2.97407e-05	1	1.83456e-05	3	7.79889e-05	0	0	0	0
sq302	Archaea	Asgardarchaeota	Heimdallarchaeia	Hodarchaeales	Hodarchaeaceae	Hodarchaeum	9	0.000245902	0	0	0	0	2	5.94813e-05	0	0	0	0	0	0	0	0
sq303	Archaea	Nanoarchaeota	Nanoarchaeia	Pacearchaeales	GW2011-AR1	NA	3	8.19672e-05	7	0.000314352	3	0.000133327	3	8.9222e-05	0	0	0	0	0	0	0	0
sq304	Archaea	Thermoproteota	Bathyarchaeia	B26-1	BA1	NA	8	0.000218579	0	0	2	8.88849e-05	10	0.000297407	1	1.83456e-05	0	0	0	0	0	0
sq305	Archaea	Micrarchaeota	Micrarchaeia	Anstonellales	Bilamarchaeaceae	Bilamarchaeum	1	2.73224e-05	0	0	0	0	2	5.94813e-05	0	0	0	0	0	0	0	0
sq306	Archaea	Thermoplasmatota	EX4484-6	EX4484-6	EX4484-6	EX4484-6	4	0.00010929	0	0	7	0.000311097	26	0.000773257	0	0	8	0.00020797	0	0	0	0
sq307	Archaea	Thermoproteota	Bathyarchaeia	B26-1	NA	NA	5	0.000136612	26	0.00116759	8	0.00035554	3	8.9222e-05	0	0	3	7.79889e-05	0	0	0	0
sq308	Archaea	Thermoplasmatota	E2	DHVEG-1	DHVEG-1	NA	9	0.000245902	4	0.00017963	5	0.000222212	79	0.00234951	1	1.83456e-05	6	0.000155978	0	0	0	0
sq309	Archaea	Halobacteriota	Methanosarcinia	Methanosarcinales	Methanosarcinaceae	Methanosarcina	5	0.000136612	0	0	13	0.000577752	9	0.000267666	1	1.83456e-05	0	0	0	0	0	0
sq310	Archaea	Thermoproteota	Bathyarchaeia	B26-1	SOJC01	SOJC01	11	0.000300546	2	8.9815e-05	7	0.000311097	19	0.000565073	0	0	4	0.000103985	0	0	0	0
sq311	Archaea	Thermoproteota	Bathyarchaeia	B26-1	UBA233	NA	10	0.000273224	4	0.00017963	8	0.00035554	7	0.000208185	0	0	1	2.59963e-05	0	0	0	0
sq312	Archaea	Thermoproteota	Bathyarchaeia	TCS64	TCS64	RBG-16-57-9	3	8.19672e-05	0	0	8	0.00035554	6	0.000178444	0	0	6	0.000155978	0	0	7	0.000133738
sq313	Archaea	Asgardarchaeota	Lokiarchaeia	CR-4	MK-D1	Prometheoarchaeum	0	0	0	0	0	0	0	0	0	0	1	2.59963e-05	0	0	5	9.55274e-05
sq314	Archaea	Altiarchaeota	Altiarchaeia	IMC4	WOR-SM1-SCG	WOR-SM1-SCG	0	0	5	0.000224537	0	0	1	2.97407e-05	0	0	0	0	0	0	0	0
sq315	Archaea	Thermoproteota	Bathyarchaeia	B26-1	BA1	BIN-L-1	6	0.000163934	0	0	3	0.000133327	2	5.94813e-05	0	0	1	2.59963e-05	0	0	0	0
sq316	Archaea	Thermoproteota	Bathyarchaeia	TCS64	TCS64	RBG-16-57-9	11	0.000300546	9	0.000404167	0	0	1	2.97407e-05	0	0	0	0	0	0	0	0
sq317	Archaea	Nanoarchaeota	Nanoarchaeia	Pacearchaeales	GW2011-AR1	ASMP01	4	0.00010929	0	0	6	0.000266655	1	2.97407e-05	0	0	0	0	0	0	0	0
sq318	Archaea	Thermoproteota	Bathyarchaeia	TCS64	TCS64	RBG-16-57-9	7	0.000191257	0	0	0	0	1	2.97407e-05	0	0	1	2.59963e-05	0	0	1	1.91055e-05
sq319	Archaea	NA	NA	NA	NA	NA	6	0.000163934	16	0.00071852	10	0.000444425	9	0.000267666	0	0	0	0	0	0	0	0
sq320	Archaea	Thermoplasmatota	E2	DHVEG-1	DHVEG-1	NA	11	0.000300546	0	0	0	0	17	0.000505591	1	1.83456e-05	23	0.000597915	5	4.31697e-05	6	0.000114633
sq321	Archaea	Thermoproteota	Bathyarchaeia	B26-1	BA1	NA	4	0.00010929	0	0	14	0.000622195	10	0.000297407	0	0	1	2.59963e-05	0	0	0	0
sq322	Archaea	NA	NA	NA	NA	NA	0	0	0	0	5	0.000222212	2	5.94813e-05	0	0	0	0	0	0	0	0
sq323	Archaea	Thermoplasmatota	E2	DHVEG-1	DHVEG-1	NA	8	0.000218579	19	0.000853242	8	0.00035554	45	0.00133833	2	3.66912e-05	1	2.59963e-05	0	0	0	0
sq324	Archaea	Thermoproteota	Bathyarchaeia	B26-1	BA1	NA	11	0.000300546	0	0	9	0.000399982	4	0.000118963	0	0	0	0	0	0	0	0
sq325	Archaea	Thermoproteota	Bathyarchaeia	TCS64	TCS64	RBG-16-57-9	3	8.19672e-05	0	0	8	0.00035554	9	0.000267666	1	1.83456e-05	5	0.000129982	0	0	0	0
sq326	Archaea	Thermoproteota	Bathyarchaeia	TCS64	TCS64	RBG-16-57-9	6	0.000163934	0	0	3	0.000133327	4	0.000118963	0	0	1	2.59963e-05	0	0	0	0
sq327	Archaea	Thermoplasmatota	E2	DHVEG-1	DHVEG-1	NA	7	0.000191257	6	0.000269445	2	8.88849e-05	25	0.000743517	0	0	8	0.00020797	0	0	5	9.55274e-05
sq328	Archaea	Nanoarchaeota	Nanoarchaeia	Pacearchaeales	GW2011-AR1	NA	4	0.00010929	22	0.000987965	10	0.000444425	4	0.000118963	0	0	2	5.19926e-05	0	0	0	0
sq329	Archaea	Thermoproteota	NA	NA	NA	NA	7	0.000191257	25	0.00112269	13	0.000577752	6	0.000178444	1	1.83456e-05	2	5.19926e-05	0	0	0	0
sq330	Archaea	Thermoplasmatota	E2	DHVEG-1	DHVEG-1	SM1-50	15	0.000409836	0	0	3	0.000133327	24	0.000713776	0	0	1	2.59963e-05	0	0	0	0
sq331	Archaea	Thermoproteota	Bathyarchaeia	B26-1	UBA233	NA	10	0.000273224	0	0	4	0.00017777	6	0.000178444	2	3.66912e-05	1	2.59963e-05	0	0	0	0
sq332	Archaea	NA	NA	NA	NA	NA	4	0.00010929	0	0	14	0.000622195	17	0.000505591	0	0	4	0.000103985	0	0	0	0
sq333	Archaea	Thermoproteota	Nitrososphaeria	Nitrososphaerales	Nitrososphaeraceae	NA	0	0	0	0	0	0	0	0	0	0	2	5.19926e-05	0	0	0	0
sq334	Archaea	Thermoplasmatota	E2	DHVEG-1	DHVEG-1	SM1-50	8	0.000218579	16	0.00071852	14	0.000622195	28	0.000832739	0	0	6	0.000155978	0	0	0	0
sq335	Archaea	Nanoarchaeota	Nanoarchaeia	Pacearchaeales	GW2011-AR1	JABIDS01	11	0.000300546	25	0.00112269	1	4.44425e-05	3	8.9222e-05	0	0	0	0	0	0	0	0
sq336	Archaea	Nanoarchaeota	Nanoarchaeia	Pacearchaeales	GW2011-AR1	NA	15	0.000409836	15	0.000673612	12	0.00053331	21	0.000624554	2	3.66912e-05	0	0	0	0	0	0
sq337	Archaea	Nanoarchaeota	Nanoarchaeia	Woesearchaeales	NA	NA	0	0	0	0	9	0.000399982	2	5.94813e-05	0	0	0	0	0	0	0	0
sq338	Archaea	Thermoplasmatota	E2	DHVEG-1	DHVEG-1	NA	2	5.46448e-05	0	0	1	4.44425e-05	28	0.000832739	3	5.50368e-05	16	0.000415941	1	8.63394e-06	0	0
sq339	Archaea	Thermoplasmatota	E2	DHVEG-1	DHVEG-1	NA	8	0.000218579	15	0.000673612	0	0	28	0.000832739	3	5.50368e-05	5	0.000129982	0	0	3	5.73164e-05
sq340	Archaea	Nanoarchaeota	Nanoarchaeia	Pacearchaeales	GW2011-AR1	NA	8	0.000218579	28	0.00125741	4	0.00017777	9	0.000267666	0	0	4	0.000103985	0	0	0	0
sq341	Archaea	Thermoproteota	Nitrososphaeria	Nitrososphaerales	Nitrososphaeraceae	NA	5	0.000136612	0	0	0	0	0	0	0	0	0	0	0	0	0	0
sq342	Archaea	Asgardarchaeota	Lokiarchaeia	CR-4	MK-D1	Prometheoarchaeum	12	0.000327869	0	0	2	8.88849e-05	9	0.000267666	0	0	0	0	0	0	0	0
sq343	Archaea	Halobacteriota	Methanosarcinia	Methanosarcinales	Methanocomedenaceae	Kmv04	5	0.000136612	0	0	0	0	0	0	0	0	0	0	0	0	0	0
sq344	Archaea	Nanoarchaeota	Nanoarchaeia	Pacearchaeales	GW2011-AR1	NA	2	5.46448e-05	18	0.000808335	8	0.00035554	6	0.000178444	0	0	3	7.79889e-05	0	0	0	0
sq345	Archaea	Thermoplasmatota	E2	DHVEG-1	DHVEG-1	NA	10	0.000273224	4	0.00017963	3	0.000133327	35	0.00104092	0	0	4	0.000103985	0	0	1	1.91055e-05
sq346	Archaea	NA	NA	NA	NA	NA	0	0	0	0	0	0	6	0.000178444	0	0	0	0	0	0	0	0
sq347	Archaea	Thermoproteota	Bathyarchaeia	NA	NA	NA	1	2.73224e-05	0	0	5	0.000222212	2	5.94813e-05	0	0	0	0	0	0	0	0
sq348	Archaea	Halobacteriota	Methanosarcinia	Methanosarcinales	Methanocomedenaceae	Kmv04	8	0.000218579	0	0	10	0.000444425	2	5.94813e-05	0	0	0	0	0	0	2	3.8211e-05
sq349	Archaea	Thermoproteota	Nitrososphaeria	Nitrososphaerales	Nitrososphaeraceae	TA-21	1	2.73224e-05	0	0	7	0.000311097	0	0	0	0	0	0	0	0	0	0
sq350	Archaea	Thermoplasmatota	E2	DHVEG-1	DHVEG-1	NA	7	0.000191257	0	0	0	0	11	0.000327147	0	0	3	7.79889e-05	0	0	0	0
sq351	Archaea	Thermoplasmatota	E2	DHVEG-1	DHVEG-1	NA	1	2.73224e-05	13	0.000583797	2	8.88849e-05	9	0.000267666	3	5.50368e-05	6	0.000155978	0	0	0	0
sq352	Archaea	Nanoarchaeota	Nanoarchaeia	Pacearchaeales	GW2011-AR1	ASMP01	16	0.000437158	26	0.00116759	8	0.00035554	9	0.000267666	0	0	8	0.00020797	0	0	0	0
sq353	Archaea	Asgardarchaeota	Lokiarchaeia	CR-4	AMARA-1	WJKO01	21	0.00057377	5	0.000224537	0	0	10	0.000297407	0	0	3	7.79889e-05	2	1.72679e-05	0	0
sq354	Archaea	NA	NA	NA	NA	NA	2	5.46448e-05	15	0.000673612	4	0.00017777	18	0.000535332	0	0	0	0	0	0	0	0
sq355	Archaea	Thermoproteota	Nitrososphaeria	Nitrososphaerales	Nitrososphaeraceae	NA	0	0	0	0	5	0.000222212	8	0.000237925	0	0	1	2.59963e-05	0	0	0	0
sq356	Archaea	NA	NA	NA	NA	NA	2	5.46448e-05	23	0.00103287	0	0	8	0.000237925	0	0	2	5.19926e-05	0	0	0	0
sq357	Archaea	Micrarchaeota	Micrarchaeia	Anstonellales	Bilamarchaeaceae	NA	0	0	0	0	0	0	0	0	0	0	0	0	0	0	0	0
sq358	Archaea	Nanoarchaeota	Nanoarchaeia	Pacearchaeales	GW2011-AR1	JABIDS01	0	0	11	0.000493982	8	0.00035554	6	0.000178444	0	0	0	0	0	0	0	0
sq359	Archaea	Thermoproteota	Bathyarchaeia	TCS64	TCS64	RBG-16-57-9	8	0.000218579	0	0	2	8.88849e-05	6	0.000178444	2	3.66912e-05	1	2.59963e-05	0	0	0	0
sq360	Archaea	Thermoproteota	Bathyarchaeia	40CM-2-53-6	NA	NA	5	0.000136612	0	0	0	0	0	0	0	0	1	2.59963e-05	0	0	0	0
sq361	Archaea	Thermoproteota	Bathyarchaeia	TCS64	TCS64	RBG-16-57-9	4	0.00010929	0	0	0	0	4	0.000118963	0	0	1	2.59963e-05	0	0	0	0
sq362	Archaea	Asgardarchaeota	Lokiarchaeia	CR-4	MK-D1	Prometheoarchaeum	0	0	0	0	0	0	0	0	0	0	1	2.59963e-05	0	0	2	3.8211e-05
sq363	Archaea	NA	NA	NA	NA	NA	7	0.000191257	0	0	19	0.000844407	6	0.000178444	0	0	0	0	0	0	0	0
sq364	Archaea	Asgardarchaeota	Lokiarchaeia	CR-4	MK-D1	Prometheoarchaeum	0	0	0	0	0	0	0	0	0	0	1	2.59963e-05	1	8.63394e-06	6	0.000114633
sq365	Archaea	Thermoproteota	Bathyarchaeia	B26-1	BA1	NA	7	0.000191257	0	0	11	0.000488867	9	0.000267666	0	0	1	2.59963e-05	0	0	0	0
sq366	Archaea	Thermoproteota	Bathyarchaeia	B26-1	BA1	BIN-L-1	9	0.000245902	0	0	0	0	3	8.9222e-05	0	0	1	2.59963e-05	0	0	0	0
sq367	Archaea	Nanoarchaeota	Nanoarchaeia	Pacearchaeales	GW2011-AR1	NA	1	2.73224e-05	0	0	1	4.44425e-05	8	0.000237925	0	0	0	0	0	0	0	0
sq368	Archaea	Altiarchaeota	Altiarchaeia	IMC4	MCBC01	MCBC01	0	0	0	0	0	0	2	5.94813e-05	0	0	0	0	1	8.63394e-06	0	0
sq369	Archaea	Thermoproteota	Bathyarchaeia	NA	NA	NA	1	2.73224e-05	0	0	0	0	0	0	0	0	0	0	0	0	0	0
sq370	Archaea	Nanoarchaeota	Nanoarchaeia	Pacearchaeales	GW2011-AR1	NA	9	0.000245902	37	0.00166158	7	0.000311097	22	0.000654295	1	1.83456e-05	0	0	1	8.63394e-06	0	0
sq371	Archaea	Thermoproteota	Bathyarchaeia	TCS64	TCS64	RBG-16-57-9	1	2.73224e-05	0	0	2	8.88849e-05	1	2.97407e-05	0	0	5	0.000129982	0	0	0	0
sq372	Archaea	Thermoplasmatota	E2	DHVEG-1	DHVEG-1	NA	5	0.000136612	0	0	0	0	28	0.000832739	5	9.1728e-05	6	0.000155978	4	3.45358e-05	13	0.000248371
sq373	Archaea	NA	NA	NA	NA	NA	3	8.19672e-05	0	0	0	0	4	0.000118963	0	0	2	5.19926e-05	0	0	0	0
sq374	Archaea	Thermoplasmatota	E2	DHVEG-1	DHVEG-1	SM1-50	2	5.46448e-05	0	0	0	0	11	0.000327147	0	0	6	0.000155978	1	8.63394e-06	4	7.64219e-05
sq375	Archaea	Micrarchaeota	Micrarchaeia	Anstonellales	Bilamarchaeaceae	Bilamarchaeum	0	0	0	0	0	0	0	0	0	0	0	0	0	0	0	0
sq376	Archaea	Thermoproteota	Bathyarchaeia	NA	NA	NA	1	2.73224e-05	0	0	1	4.44425e-05	5	0.000148703	0	0	2	5.19926e-05	0	0	0	0
sq377	Archaea	Halobacteriota	Methanosarcinia	Methanosarcinales	Methanocomedenaceae	Kmv04	12	0.000327869	0	0	2	8.88849e-05	0	0	0	0	0	0	0	0	0	0
sq378	Archaea	Nanoarchaeota	Nanoarchaeia	Pacearchaeales	GW2011-AR1	NA	6	0.000163934	6	0.000269445	6	0.000266655	9	0.000267666	0	0	0	0	0	0	0	0
sq379	Archaea	Thermoproteota	Bathyarchaeia	B26-1	BA1	BIN-L-1	1	2.73224e-05	0	0	10	0.000444425	1	2.97407e-05	0	0	0	0	0	0	0	0
sq380	Archaea	Altiarchaeota	Altiarchaeia	IMC4	MCBC01	MCBC01	0	0	0	0	0	0	0	0	2	3.66912e-05	0	0	0	0	0	0
sq381	Archaea	Thermoproteota	Bathyarchaeia	B26-1	UBA233	NA	4	0.00010929	0	0	20	0.000888849	1	2.97407e-05	0	0	0	0	0	0	0	0
sq382	Archaea	Thermoplasmatota	Thermoplasmata	RBG-16-68-12	SOIM01	SOIM01	3	8.19672e-05	2	8.9815e-05	16	0.00071108	39	0.00115989	0	0	3	7.79889e-05	0	0	0	0
sq383	Archaea	Thermoproteota	Bathyarchaeia	B26-1	NA	NA	11	0.000300546	0	0	14	0.000622195	8	0.000237925	0	0	0	0	0	0	0	0
sq384	Archaea	Thermoplasmatota	E2	DHVEG-1	DHVEG-1	NA	6	0.000163934	0	0	0	0	33	0.000981442	3	5.50368e-05	9	0.000233967	0	0	2	3.8211e-05
sq385	Archaea	Asgardarchaeota	Thorarchaeia	Thorarchaeales	Thorarchaeaceae	SMTZ1-45	23	0.000628415	0	0	0	0	4	0.000118963	1	1.83456e-05	3	7.79889e-05	0	0	2	3.8211e-05
sq386	Archaea	Thermoproteota	Bathyarchaeia	B26-1	UBA233	NA	9	0.000245902	0	0	7	0.000311097	3	8.9222e-05	0	0	0	0	0	0	0	0
sq387	Archaea	Thermoplasmatota	E2	DHVEG-1	DHVEG-1	NA	0	0	0	0	0	0	4	0.000118963	0	0	0	0	0	0	0	0
sq388	Archaea	Aenigmatarchaeota	Aenigmatarchaeia	Aenigmatarchaeales	Aenigmatarchaeaceae	JAFCDY01	1	2.73224e-05	3	0.000134722	1	4.44425e-05	11	0.000327147	1	1.83456e-05	0	0	0	0	0	0
sq389	Archaea	Thermoproteota	Bathyarchaeia	40CM-2-53-6	FEN-987	JALHTB01	2	5.46448e-05	16	0.00071852	4	0.00017777	2	5.94813e-05	0	0	1	2.59963e-05	0	0	0	0
sq390	Archaea	Thermoplasmatota	E2	DHVEG-1	DHVEG-1	NA	1	2.73224e-05	10	0.000449075	1	4.44425e-05	2	5.94813e-05	0	0	0	0	1	8.63394e-06	4	7.64219e-05
sq391	Archaea	Asgardarchaeota	Lokiarchaeia	CR-4	SOKP01	NA	8	0.000218579	0	0	7	0.000311097	12	0.000356888	0	0	0	0	0	0	0	0
sq392	Archaea	Thermoproteota	Bathyarchaeia	B26-1	UBA233	NA	3	8.19672e-05	0	0	1	4.44425e-05	3	8.9222e-05	0	0	0	0	0	0	0	0
sq393	Archaea	Thermoproteota	Bathyarchaeia	TCS64	TCS64	NA	4	0.00010929	12	0.00053889	1	4.44425e-05	6	0.000178444	0	0	0	0	0	0	0	0
sq394	Archaea	Asgardarchaeota	Lokiarchaeia	CR-4	SOKP01	SOKP01	5	0.000136612	0	0	1	4.44425e-05	7	0.000208185	0	0	2	5.19926e-05	2	1.72679e-05	0	0
sq395	Archaea	Asgardarchaeota	Lokiarchaeia	CR-4	SOKP01	SOKP01	0	0	0	0	2	8.88849e-05	3	8.9222e-05	0	0	0	0	0	0	0	0
sq396	Archaea	Thermoplasmatota	E2	DHVEG-1	DHVEG-1	NA	1	2.73224e-05	0	0	0	0	3	8.9222e-05	2	3.66912e-05	14	0.000363948	5	4.31697e-05	0	0
sq397	Archaea	Thermoproteota	Bathyarchaeia	TCS64	TCS64	NA	3	8.19672e-05	0	0	0	0	4	0.000118963	0	0	1	2.59963e-05	0	0	0	0
sq398	Archaea	Thermoplasmatota	E2	DHVEG-1	DHVEG-1	NA	5	0.000136612	0	0	12	0.00053331	36	0.00107066	0	0	2	5.19926e-05	0	0	0	0
sq399	Archaea	Halobacteriota	Methanosarcinia	Methanosarcinales	Methanosarcinaceae	Methanococcoides	0	0	0	0	0	0	0	0	0	0	0	0	0	0	0	0
sq400	Archaea	Thermoproteota	Bathyarchaeia	B26-1	BA1	BIN-L-1	5	0.000136612	0	0	7	0.000311097	2	5.94813e-05	0	0	0	0	0	0	0	0
sq401	Archaea	Thermoproteota	NA	NA	NA	NA	2	5.46448e-05	0	0	0	0	0	0	0	0	0	0	0	0	0	0
sq402	Archaea	Nanoarchaeota	Nanoarchaeia	Pacearchaeales	GW2011-AR1	ASMP01	11	0.000300546	0	0	14	0.000622195	8	0.000237925	0	0	0	0	0	0	15	0.000286582
sq403	Archaea	Nanoarchaeota	Nanoarchaeia	Pacearchaeales	GW2011-AR1	NA	4	0.00010929	13	0.000583797	4	0.00017777	7	0.000208185	0	0	1	2.59963e-05	1	8.63394e-06	0	0
sq404	Archaea	Thermoproteota	Bathyarchaeia	B26-1	NA	NA	8	0.000218579	0	0	13	0.000577752	6	0.000178444	1	1.83456e-05	1	2.59963e-05	0	0	1	1.91055e-05
sq405	Archaea	Thermoproteota	Bathyarchaeia	B26-1	BA1	NA	1	2.73224e-05	0	0	4	0.00017777	0	0	0	0	0	0	0	0	0	0
sq406	Archaea	Thermoproteota	Bathyarchaeia	NA	NA	NA	2	5.46448e-05	0	0	12	0.00053331	0	0	0	0	0	0	0	0	0	0
sq407	Archaea	Halobacteriota	Methanosarcinia	Methanosarcinales	Methanosarcinaceae	Methanosarcina	1	2.73224e-05	0	0	3	0.000133327	0	0	0	0	1	2.59963e-05	0	0	0	0
sq408	Archaea	Thermoplasmatota	NA	NA	NA	NA	0	0	0	0	0	0	0	0	0	0	1	2.59963e-05	0	0	0	0
sq409	Archaea	Altiarchaeota	Altiarchaeia	IMC4	MCBC01	MCBC01	0	0	0	0	4	0.00017777	2	5.94813e-05	0	0	0	0	0	0	0	0
sq410	Archaea	Thermoproteota	Bathyarchaeia	B26-1	NA	NA	9	0.000245902	0	0	15	0.000666637	9	0.000267666	0	0	0	0	0	0	0	0
sq411	Archaea	Thermoproteota	NA	NA	NA	NA	2	5.46448e-05	4	0.00017963	0	0	7	0.000208185	0	0	0	0	0	0	0	0
sq412	Archaea	Thermoproteota	Bathyarchaeia	NA	NA	NA	6	0.000163934	1	4.49075e-05	0	0	18	0.000535332	0	0	1	2.59963e-05	0	0	0	0
sq413	Archaea	Thermoproteota	Bathyarchaeia	B26-1	UBA233	NA	2	5.46448e-05	0	0	0	0	2	5.94813e-05	1	1.83456e-05	0	0	0	0	0	0
sq414	Archaea	Nanoarchaeota	Nanoarchaeia	Pacearchaeales	GW2011-AR1	NA	3	8.19672e-05	15	0.000673612	5	0.000222212	20	0.000594813	0	0	1	2.59963e-05	0	0	0	0
sq415	Archaea	NA	NA	NA	NA	NA	10	0.000273224	20	0.00089815	21	0.000933292	2	5.94813e-05	0	0	0	0	0	0	0	0
sq416	Archaea	Thermoproteota	Bathyarchaeia	TCS64	TCS64	RBG-16-57-9	9	0.000245902	0	0	0	0	3	8.9222e-05	0	0	1	2.59963e-05	0	0	0	0
sq417	Archaea	Thermoplasmatota	Thermoplasmata	NA	NA	NA	0	0	22	0.000987965	0	0	0	0	0	0	0	0	0	0	4	7.64219e-05
sq418	Archaea	Thermoplasmatota	Thermoplasmata	NA	NA	NA	9	0.000245902	17	0.000763427	16	0.00071108	23	0.000684035	1	1.83456e-05	2	5.19926e-05	0	0	0	0
sq419	Archaea	Asgardarchaeota	Lokiarchaeia	CR-4	SOKP01	NA	22	0.000601093	0	0	2	8.88849e-05	10	0.000297407	0	0	2	5.19926e-05	0	0	1	1.91055e-05
sq420	Archaea	Thermoplasmatota	E2	DHVEG-1	DHVEG-1	SG8-52-3	8	0.000218579	0	0	7	0.000311097	44	0.00130859	1	1.83456e-05	10	0.000259963	0	0	0	0
sq421	Archaea	Thermoplasmatota	E2	DHVEG-1	DHVEG-1	NA	0	0	10	0.000449075	0	0	14	0.000416369	0	0	0	0	1	8.63394e-06	1	1.91055e-05
sq422	Archaea	Nanoarchaeota	Nanoarchaeia	Pacearchaeales	GW2011-AR1	NA	1	2.73224e-05	0	0	0	0	0	0	0	0	0	0	0	0	0	0
sq423	Archaea	NA	NA	NA	NA	NA	7	0.000191257	9	0.000404167	0	0	27	0.000802998	0	0	1	2.59963e-05	0	0	0	0
sq424	Archaea	NA	NA	NA	NA	NA	0	0	13	0.000583797	9	0.000399982	5	0.000148703	2	3.66912e-05	0	0	0	0	3	5.73164e-05
sq425	Archaea	Thermoproteota	Bathyarchaeia	B26-1	SOJC01	SOJC01	14	0.000382514	0	0	5	0.000222212	2	5.94813e-05	0	0	0	0	0	0	0	0
sq426	Archaea	Nanoarchaeota	Nanoarchaeia	Pacearchaeales	GW2011-AR1	NA	14	0.000382514	2	8.9815e-05	0	0	19	0.000565073	1	1.83456e-05	0	0	0	0	0	0
sq427	Archaea	Thermoproteota	Bathyarchaeia	TCS64	TCS64	RBG-16-57-9	0	0	0	0	0	0	1	2.97407e-05	0	0	0	0	0	0	0	0
sq428	Archaea	Halobacteriota	Methanosarcinia	Methanosarcinales	Methanosarcinaceae	Methanosarcina	5	0.000136612	0	0	0	0	1	2.97407e-05	0	0	1	2.59963e-05	0	0	1	1.91055e-05
sq429	Archaea	Asgardarchaeota	Lokiarchaeia	CR-4	SOKP01	SOKP01	10	0.000273224	1	4.49075e-05	2	8.88849e-05	6	0.000178444	0	0	1	2.59963e-05	0	0	0	0
sq430	Archaea	Nanoarchaeota	Nanoarchaeia	Pacearchaeales	GW2011-AR1	NA	1	2.73224e-05	0	0	2	8.88849e-05	1	2.97407e-05	0	0	1	2.59963e-05	0	0	0	0
sq431	Archaea	Thermoproteota	Bathyarchaeia	B26-1	BA1	NA	4	0.00010929	0	0	6	0.000266655	4	0.000118963	0	0	1	2.59963e-05	0	0	0	0
sq432	Archaea	Nanoarchaeota	Nanoarchaeia	Pacearchaeales	GW2011-AR1	ASMP01	4	0.00010929	1	4.49075e-05	8	0.00035554	0	0	0	0	0	0	0	0	0	0
sq433	Archaea	Thermoproteota	Nitrososphaeria	Nitrososphaerales	Nitrososphaeraceae	NA	0	0	4	0.00017963	1	4.44425e-05	0	0	0	0	0	0	0	0	0	0
sq434	Archaea	Thermoplasmatota	E2	DHVEG-1	DHVEG-1	NA	2	5.46448e-05	2	8.9815e-05	0	0	25	0.000743517	1	1.83456e-05	2	5.19926e-05	1	8.63394e-06	0	0
sq435	Archaea	Thermoproteota	Bathyarchaeia	TCS64	TCS64	RBG-16-57-9	0	0	0	0	0	0	1	2.97407e-05	0	0	0	0	0	0	0	0
sq436	Archaea	Thermoproteota	Bathyarchaeia	TCS64	TCS64	RBG-16-57-9	0	0	0	0	0	0	0	0	0	0	3	7.79889e-05	0	0	0	0
sq437	Archaea	Nanoarchaeota	Nanoarchaeia	Pacearchaeales	GW2011-AR1	NA	4	0.00010929	18	0.000808335	0	0	4	0.000118963	1	1.83456e-05	3	7.79889e-05	0	0	0	0
sq438	Archaea	Thermoproteota	Bathyarchaeia	B26-1	BA1	NA	5	0.000136612	0	0	8	0.00035554	1	2.97407e-05	0	0	0	0	0	0	0	0
sq439	Archaea	Thermoplasmatota	E2	DHVEG-1	DHVEG-1	NA	4	0.00010929	2	8.9815e-05	2	8.88849e-05	11	0.000327147	0	0	9	0.000233967	0	0	0	0
sq440	Archaea	Thermoproteota	Bathyarchaeia	TCS64	TCS64	NA	4	0.00010929	0	0	0	0	0	0	0	0	0	0	0	0	0	0
sq441	Archaea	NA	NA	NA	NA	NA	1	2.73224e-05	0	0	0	0	0	0	0	0	0	0	3	2.59018e-05	0	0
sq442	Archaea	Halobacteriota	Syntropharchaeia	ANME-1	ANME-1	JACGMN01	12	0.000327869	16	0.00071852	2	8.88849e-05	16	0.000475851	0	0	4	0.000103985	0	0	0	0
sq443	Archaea	Thermoproteota	Bathyarchaeia	B26-1	NA	NA	0	0	0	0	0	0	0	0	0	0	0	0	0	0	0	0
sq444	Archaea	Thermoplasmatota	Thermoplasmata	RBG-16-68-12	SOIM01	JAGLME01	9	0.000245902	0	0	6	0.000266655	20	0.000594813	0	0	0	0	0	0	0	0
sq445	Archaea	Thermoproteota	Bathyarchaeia	TCS64	TCS64	RBG-16-57-9	0	0	0	0	0	0	0	0	0	0	0	0	0	0	0	0
sq446	Archaea	Thermoplasmatota	Themoplasmata_A	DTKX01	GCA-020343715	GCA-020343715	2	5.46448e-05	0	0	1	4.44425e-05	4	0.000118963	0	0	0	0	0	0	0	0
sq447	Archaea	Thermoproteota	Bathyarchaeia	NA	NA	NA	2	5.46448e-05	3	0.000134722	5	0.000222212	6	0.000178444	0	0	0	0	0	0	0	0
sq448	Archaea	Thermoplasmatota	E2	DHVEG-1	DHVEG-1	SM1-50	0	0	0	0	2	8.88849e-05	6	0.000178444	0	0	1	2.59963e-05	0	0	0	0
sq449	Archaea	Thermoproteota	Bathyarchaeia	TCS64	TCS64	RBG-16-57-9	1	2.73224e-05	10	0.000449075	4	0.00017777	0	0	0	0	1	2.59963e-05	0	0	0	0
sq450	Archaea	Asgardarchaeota	Thorarchaeia	Thorarchaeales	Thorarchaeaceae	MP8T-1	1	2.73224e-05	0	0	1	4.44425e-05	0	0	2	3.66912e-05	2	5.19926e-05	0	0	13	0.000248371
sq451	Archaea	Thermoproteota	NA	NA	NA	NA	2	5.46448e-05	0	0	9	0.000399982	3	8.9222e-05	0	0	0	0	0	0	0	0
sq452	Archaea	Asgardarchaeota	Lokiarchaeia	CR-4	SOKP01	NA	2	5.46448e-05	0	0	1	4.44425e-05	2	5.94813e-05	0	0	0	0	0	0	0	0
sq453	Archaea	Nanoarchaeota	Nanoarchaeia	Pacearchaeales	GW2011-AR1	NA	4	0.00010929	2	8.9815e-05	0	0	13	0.000386629	0	0	1	2.59963e-05	0	0	0	0
sq454	Archaea	Thermoproteota	Bathyarchaeia	B26-1	UBA233	NA	6	0.000163934	8	0.00035926	7	0.000311097	3	8.9222e-05	0	0	0	0	0	0	0	0
sq455	Archaea	Thermoproteota	Bathyarchaeia	40CM-2-53-6	NA	NA	4	0.00010929	0	0	0	0	3	8.9222e-05	0	0	2	5.19926e-05	0	0	0	0
sq456	Archaea	Thermoproteota	Bathyarchaeia	B26-1	NA	NA	3	8.19672e-05	0	0	4	0.00017777	2	5.94813e-05	0	0	0	0	0	0	0	0
sq457	Archaea	NA	NA	NA	NA	NA	5	0.000136612	0	0	7	0.000311097	2	5.94813e-05	0	0	0	0	1	8.63394e-06	0	0
sq458	Archaea	Thermoproteota	NA	NA	NA	NA	0	0	0	0	0	0	0	0	0	0	0	0	0	0	0	0
sq459	Archaea	Thermoproteota	Bathyarchaeia	B26-1	UBA233	NA	6	0.000163934	6	0.000269445	2	8.88849e-05	0	0	0	0	0	0	0	0	0	0
sq460	Archaea	Nanoarchaeota	Nanoarchaeia	Pacearchaeales	GW2011-AR1	NA	8	0.000218579	0	0	0	0	2	5.94813e-05	0	0	0	0	0	0	0	0
sq461	Archaea	Methanobacteriota	Methanobacteria	Methanobacteriales	Methanobacteriaceae	Methanobacterium_B	3	8.19672e-05	0	0	0	0	1	2.97407e-05	0	0	0	0	0	0	0	0
sq462	Archaea	Thermoproteota	Bathyarchaeia	B26-1	NA	NA	0	0	0	0	4	0.00017777	8	0.000237925	0	0	0	0	0	0	0	0
sq463	Archaea	Thermoproteota	Nitrososphaeria	Nitrososphaerales	Nitrososphaeraceae	NA	1	2.73224e-05	0	0	0	0	0	0	0	0	0	0	0	0	0	0
sq464	Archaea	Thermoproteota	Nitrososphaeria	Nitrososphaerales	Nitrososphaeraceae	NA	2	5.46448e-05	19	0.000853242	2	8.88849e-05	0	0	0	0	0	0	0	0	0	0
sq465	Archaea	Thermoplasmatota	Themoplasmata_A	DTKX01	GCA-020343715	GCA-020343715	0	0	0	0	2	8.88849e-05	3	8.9222e-05	0	0	0	0	0	0	0	0
sq466	Archaea	Halobacteriota	Syntropharchaeia	ANME-1	ANME-1	JACGMN01	15	0.000409836	24	0.00107778	2	8.88849e-05	8	0.000237925	0	0	0	0	0	0	0	0
sq467	Archaea	Thermoproteota	Bathyarchaeia	NA	NA	NA	5	0.000136612	19	0.000853242	0	0	2	5.94813e-05	0	0	0	0	0	0	0	0
sq468	Archaea	Micrarchaeota	Micrarchaeia	Anstonellales	Bilamarchaeaceae	Bilamarchaeum	1	2.73224e-05	0	0	0	0	1	2.97407e-05	0	0	0	0	0	0	0	0
sq469	Archaea	Thermoproteota	Bathyarchaeia	B26-1	UBA233	NA	1	2.73224e-05	0	0	0	0	1	2.97407e-05	0	0	0	0	0	0	0	0
sq470	Archaea	Thermoproteota	Bathyarchaeia	TCS64	TCS64	RBG-16-57-9	3	8.19672e-05	0	0	9	0.000399982	0	0	2	3.66912e-05	1	2.59963e-05	0	0	0	0
sq471	Archaea	Thermoplasmatota	Thermoplasmata	NA	NA	NA	4	0.00010929	1	4.49075e-05	1	4.44425e-05	3	8.9222e-05	0	0	1	2.59963e-05	0	0	0	0
sq472	Archaea	Halobacteriota	Methanosarcinia	Methanosarcinales	Methanosarcinaceae	Methanosarcina	0	0	0	0	0	0	1	2.97407e-05	0	0	0	0	0	0	0	0
sq473	Archaea	Asgardarchaeota	Lokiarchaeia	CR-4	SOKP01	SOKP01	6	0.000163934	0	0	0	0	8	0.000237925	0	0	3	7.79889e-05	0	0	1	1.91055e-05
sq474	Archaea	Altiarchaeota	Altiarchaeia	IMC4	WOR-SM1-SCG	WOR-SM1-SCG	0	0	9	0.000404167	1	4.44425e-05	0	0	1	1.83456e-05	0	0	0	0	0	0
sq475	Archaea	Halobacteriota	NA	NA	NA	NA	0	0	0	0	6	0.000266655	2	5.94813e-05	0	0	0	0	0	0	0	0
sq476	Archaea	Thermoproteota	Bathyarchaeia	B26-1	NA	NA	8	0.000218579	0	0	0	0	9	0.000267666	0	0	0	0	0	0	0	0
sq477	Archaea	Nanoarchaeota	Nanoarchaeia	Woesearchaeales	NA	NA	0	0	2	8.9815e-05	0	0	4	0.000118963	0	0	0	0	0	0	0	0
sq478	Archaea	Nanoarchaeota	Nanoarchaeia	Pacearchaeales	GW2011-AR1	ASMP01	4	0.00010929	0	0	1	4.44425e-05	3	8.9222e-05	0	0	1	2.59963e-05	0	0	0	0
sq479	Archaea	Nanoarchaeota	Nanoarchaeia	Pacearchaeales	GW2011-AR1	ASMP01	1	2.73224e-05	0	0	0	0	1	2.97407e-05	0	0	0	0	0	0	0	0
sq480	Archaea	Altiarchaeota	Altiarchaeia	IMC4	MCBC01	MCBC01	0	0	0	0	1	4.44425e-05	1	2.97407e-05	0	0	2	5.19926e-05	0	0	0	0
sq481	Archaea	Nanoarchaeota	Nanoarchaeia	UBA10117	JAFCGM01	JAFCGM01	2	5.46448e-05	0	0	21	0.000933292	8	0.000237925	0	0	0	0	0	0	0	0
sq482	Archaea	Nanoarchaeota	Nanoarchaeia	Pacearchaeales	GW2011-AR1	ASMP01	1	2.73224e-05	0	0	4	0.00017777	0	0	0	0	0	0	0	0	0	0
sq483	Archaea	Nanoarchaeota	Nanoarchaeia	Pacearchaeales	GW2011-AR1	NA	1	2.73224e-05	0	0	1	4.44425e-05	0	0	0	0	0	0	0	0	0	0
sq484	Archaea	Thermoproteota	Bathyarchaeia	TCS64	TCS64	RBG-16-57-9	5	0.000136612	0	0	0	0	0	0	0	0	1	2.59963e-05	0	0	0	0
sq485	Archaea	Thermoproteota	Nitrososphaeria	Nitrososphaerales	Nitrososphaeraceae	NA	4	0.00010929	0	0	6	0.000266655	1	2.97407e-05	0	0	0	0	0	0	0	0
sq486	Archaea	NA	NA	NA	NA	NA	0	0	9	0.000404167	0	0	0	0	0	0	0	0	0	0	0	0
sq487	Archaea	Thermoplasmatota	Thermoplasmata	NA	NA	NA	0	0	0	0	0	0	0	0	0	0	0	0	0	0	0	0
sq488	Archaea	NA	NA	NA	NA	NA	0	0	0	0	4	0.00017777	3	8.9222e-05	0	0	0	0	0	0	0	0
sq489	Archaea	Thermoproteota	Bathyarchaeia	B26-1	SOJC01	SOJC01	2	5.46448e-05	0	0	0	0	3	8.9222e-05	0	0	0	0	0	0	0	0
sq490	Archaea	Thermoproteota	Bathyarchaeia	TCS64	TCS64	RBG-16-57-9	0	0	2	8.9815e-05	5	0.000222212	1	2.97407e-05	0	0	0	0	0	0	0	0
sq491	Archaea	Thermoproteota	Nitrososphaeria	Nitrososphaerales	Nitrososphaeraceae	NA	0	0	0	0	0	0	0	0	0	0	0	0	0	0	0	0
sq492	Archaea	Thermoproteota	Nitrososphaeria	Nitrososphaerales	Nitrososphaeraceae	NA	3	8.19672e-05	0	0	0	0	2	5.94813e-05	0	0	0	0	0	0	0	0
sq493	Archaea	Thermoproteota	NA	NA	NA	NA	1	2.73224e-05	0	0	0	0	0	0	0	0	0	0	0	0	0	0
sq494	Archaea	Thermoproteota	Bathyarchaeia	B26-1	NA	NA	5	0.000136612	0	0	0	0	0	0	1	1.83456e-05	0	0	0	0	0	0
sq495	Archaea	Thermoproteota	Bathyarchaeia	NA	NA	NA	1	2.73224e-05	0	0	0	0	2	5.94813e-05	0	0	0	0	0	0	1	1.91055e-05
sq496	Archaea	Micrarchaeota	Micrarchaeia	Anstonellales	Bilamarchaeaceae	Bilamarchaeum	0	0	0	0	0	0	0	0	0	0	0	0	0	0	0	0
sq497	Archaea	Nanoarchaeota	Nanoarchaeia	Pacearchaeales	GW2011-AR1	ASMP01	0	0	0	0	0	0	1	2.97407e-05	0	0	0	0	0	0	0	0
sq498	Archaea	Thermoproteota	Bathyarchaeia	NA	NA	NA	1	2.73224e-05	0	0	8	0.00035554	1	2.97407e-05	0	0	0	0	0	0	0	0
sq499	Archaea	Nanoarchaeota	Nanoarchaeia	Pacearchaeales	GW2011-AR1	NA	2	5.46448e-05	2	8.9815e-05	1	4.44425e-05	2	5.94813e-05	1	1.83456e-05	0	0	0	0	0	0
sq500	Archaea	Thermoplasmatota	Thermoplasmata	Methanomassiliicoccales	NA	NA	0	0	0	0	0	0	0	0	1	1.83456e-05	18	0.000467934	1	8.63394e-06	21	0.000401215
sq501	Archaea	Thermoproteota	Bathyarchaeia	B26-1	UBA233	NA	0	0	0	0	0	0	0	0	0	0	0	0	0	0	0	0
sq502	Archaea	NA	NA	NA	NA	NA	3	8.19672e-05	0	0	0	0	11	0.000327147	0	0	1	2.59963e-05	0	0	0	0
sq503	Archaea	Nanoarchaeota	Nanoarchaeia	Pacearchaeales	GW2011-AR1	NA	8	0.000218579	0	0	1	4.44425e-05	1	2.97407e-05	2	3.66912e-05	1	2.59963e-05	0	0	0	0
sq504	Archaea	NA	NA	NA	NA	NA	0	0	0	0	0	0	0	0	0	0	0	0	0	0	0	0
sq505	Archaea	Thermoproteota	Bathyarchaeia	TCS64	TCS64	NA	1	2.73224e-05	0	0	0	0	1	2.97407e-05	0	0	0	0	0	0	0	0
sq506	Archaea	Thermoproteota	NA	NA	NA	NA	3	8.19672e-05	0	0	0	0	0	0	0	0	0	0	0	0	0	0
sq507	Archaea	Asgardarchaeota	Heimdallarchaeia	Hodarchaeales	Hodarchaeaceae	Hodarchaeum	1	2.73224e-05	0	0	5	0.000222212	1	2.97407e-05	0	0	0	0	0	0	0	0
sq508	Archaea	Thermoproteota	Bathyarchaeia	B26-1	UBA233	NA	2	5.46448e-05	0	0	0	0	0	0	0	0	1	2.59963e-05	0	0	0	0
sq509	Archaea	Thermoproteota	Bathyarchaeia	B26-1	SOJC01	SOJC01	2	5.46448e-05	6	0.000269445	0	0	5	0.000148703	0	0	0	0	0	0	0	0
sq510	Archaea	Thermoproteota	Bathyarchaeia	B26-1	UBA233	NA	3	8.19672e-05	0	0	0	0	0	0	0	0	0	0	0	0	0	0
sq511	Archaea	Thermoproteota	Bathyarchaeia	B26-1	UBA233	NA	2	5.46448e-05	0	0	0	0	0	0	0	0	0	0	0	0	0	0
sq512	Archaea	Halobacteriota	Halobacteria	Halobacteriales	Haloarculaceae	NA	0	0	0	0	0	0	0	0	0	0	1	2.59963e-05	0	0	4	7.64219e-05
sq513	Archaea	Nanoarchaeota	Nanoarchaeia	Pacearchaeales	GW2011-AR1	NA	8	0.000218579	17	0.000763427	5	0.000222212	3	8.9222e-05	0	0	2	5.19926e-05	0	0	0	0
sq514	Archaea	Thermoplasmatota	E2	DHVEG-1	DHVEG-1	SG8-52-3	4	0.00010929	0	0	1	4.44425e-05	10	0.000297407	0	0	1	2.59963e-05	3	2.59018e-05	0	0
sq515	Archaea	Aenigmatarchaeota	Aenigmatarchaeia	QMZP01	JAFGSV01	JAFGFG01	3	8.19672e-05	0	0	1	4.44425e-05	6	0.000178444	0	0	0	0	0	0	4	7.64219e-05
sq516	Archaea	Asgardarchaeota	Sifarchaeia	Borrarchaeales	Borrarchaeaceae	Borrarchaeum	5	0.000136612	0	0	0	0	7	0.000208185	0	0	1	2.59963e-05	0	0	0	0
sq517	Archaea	Thermoplasmatota	E2	DHVEG-1	DHVEG-1	NA	0	0	0	0	0	0	6	0.000178444	0	0	5	0.000129982	0	0	0	0
sq518	Archaea	Nanoarchaeota	Nanoarchaeia	WJKC01	WJKC01	WJKC01	3	8.19672e-05	0	0	0	0	3	8.9222e-05	0	0	0	0	0	0	0	0
sq519	Archaea	Asgardarchaeota	Thorarchaeia	Thorarchaeales	Thorarchaeaceae	NA	10	0.000273224	10	0.000449075	1	4.44425e-05	6	0.000178444	0	0	0	0	0	0	0	0
sq520	Archaea	Thermoproteota	Bathyarchaeia	B26-1	NA	NA	0	0	0	0	0	0	3	8.9222e-05	0	0	2	5.19926e-05	0	0	0	0
sq521	Archaea	Nanoarchaeota	Nanoarchaeia	Pacearchaeales	GW2011-AR1	NA	1	2.73224e-05	0	0	0	0	0	0	0	0	4	0.000103985	0	0	0	0
sq522	Archaea	Thermoproteota	Bathyarchaeia	NA	NA	NA	0	0	0	0	2	8.88849e-05	0	0	0	0	0	0	0	0	0	0
sq523	Archaea	Thermoplasmatota	E2	DHVEG-1	DHVEG-1	NA	1	2.73224e-05	0	0	0	0	0	0	0	0	2	5.19926e-05	0	0	0	0
sq524	Archaea	Thermoproteota	Bathyarchaeia	B26-1	NA	NA	0	0	0	0	7	0.000311097	2	5.94813e-05	0	0	0	0	0	0	0	0
sq525	Archaea	Thermoproteota	Bathyarchaeia	B26-1	BA1	NA	1	2.73224e-05	0	0	0	0	3	8.9222e-05	0	0	0	0	0	0	0	0
sq526	Archaea	Asgardarchaeota	Lokiarchaeia	CR-4	MK-D1	Prometheoarchaeum	14	0.000382514	0	0	6	0.000266655	2	5.94813e-05	0	0	0	0	0	0	0	0
sq527	Archaea	Micrarchaeota	Micrarchaeia	Anstonellales	Bilamarchaeaceae	Bilamarchaeum	0	0	0	0	0	0	0	0	0	0	0	0	0	0	0	0
sq528	Archaea	Micrarchaeota	Micrarchaeia	Anstonellales	Bilamarchaeaceae	CAIKOA01	0	0	0	0	0	0	0	0	0	0	0	0	0	0	0	0
sq529	Archaea	Thermoproteota	Bathyarchaeia	NA	NA	NA	1	2.73224e-05	0	0	0	0	1	2.97407e-05	0	0	0	0	0	0	0	0
sq530	Archaea	Thermoproteota	Nitrososphaeria	Nitrososphaerales	Nitrososphaeraceae	NA	2	5.46448e-05	0	0	0	0	1	2.97407e-05	0	0	0	0	0	0	0	0
sq531	Archaea	Thermoproteota	Bathyarchaeia	B26-1	UBA233	NA	2	5.46448e-05	0	0	0	0	4	0.000118963	0	0	0	0	0	0	0	0
sq532	Archaea	Thermoproteota	Bathyarchaeia	B26-1	UBA233	NA	0	0	0	0	0	0	0	0	0	0	0	0	0	0	0	0
sq533	Archaea	Thermoproteota	Bathyarchaeia	TCS64	TCS64	RBG-16-57-9	3	8.19672e-05	0	0	0	0	1	2.97407e-05	0	0	0	0	0	0	0	0
sq534	Archaea	Hadarchaeota	Hadarchaeia	Hadarchaeales	Hadarchaeaceae	NA	1	2.73224e-05	0	0	6	0.000266655	2	5.94813e-05	1	1.83456e-05	2	5.19926e-05	0	0	0	0
sq535	Archaea	Nanoarchaeota	Nanoarchaeia	Woesearchaeales	NA	NA	17	0.000464481	5	0.000224537	0	0	3	8.9222e-05	0	0	0	0	0	0	0	0
sq536	Archaea	Thermoplasmatota	Thermoplasmata	NA	NA	NA	0	0	0	0	0	0	0	0	0	0	0	0	0	0	0	0
sq537	Archaea	Halobacteriota	Syntropharchaeia	ANME-1	ANME-1	JACGMN01	19	0.000519126	2	8.9815e-05	0	0	11	0.000327147	0	0	0	0	0	0	3	5.73164e-05
sq538	Archaea	Nanoarchaeota	Nanoarchaeia	Pacearchaeales	GW2011-AR1	NA	0	0	0	0	0	0	2	5.94813e-05	0	0	0	0	3	2.59018e-05	0	0
sq539	Archaea	Nanoarchaeota	Nanoarchaeia	Pacearchaeales	GW2011-AR1	NA	0	0	13	0.000583797	0	0	7	0.000208185	0	0	0	0	0	0	0	0
sq540	Archaea	Asgardarchaeota	Thorarchaeia	Thorarchaeales	Thorarchaeaceae	NA	13	0.000355191	2	8.9815e-05	5	0.000222212	11	0.000327147	0	0	0	0	0	0	0	0
sq541	Archaea	Thermoproteota	Bathyarchaeia	B26-1	NA	NA	1	2.73224e-05	13	0.000583797	5	0.000222212	0	0	0	0	1	2.59963e-05	0	0	0	0
sq542	Archaea	Thermoproteota	Bathyarchaeia	B26-1	NA	NA	1	2.73224e-05	0	0	1	4.44425e-05	1	2.97407e-05	0	0	0	0	0	0	0	0
sq543	Archaea	NA	NA	NA	NA	NA	2	5.46448e-05	0	0	7	0.000311097	0	0	1	1.83456e-05	0	0	0	0	0	0
sq544	Archaea	Thermoproteota	Nitrososphaeria	Nitrososphaerales	NA	NA	0	0	0	0	6	0.000266655	0	0	0	0	1	2.59963e-05	0	0	0	0
sq545	Archaea	Thermoproteota	Bathyarchaeia	B26-1	B26-1	NA	0	0	0	0	0	0	0	0	0	0	0	0	0	0	0	0
sq546	Archaea	Nanoarchaeota	Nanoarchaeia	Pacearchaeales	GW2011-AR1	NA	8	0.000218579	0	0	0	0	1	2.97407e-05	0	0	0	0	0	0	0	0
sq547	Archaea	Nanoarchaeota	Nanoarchaeia	Pacearchaeales	GW2011-AR1	NA	2	5.46448e-05	0	0	1	4.44425e-05	2	5.94813e-05	0	0	0	0	0	0	0	0
sq548	Archaea	Thermoproteota	Bathyarchaeia	TCS64	TCS64	NA	1	2.73224e-05	0	0	0	0	0	0	0	0	0	0	0	0	0	0
sq549	Archaea	Micrarchaeota	Micrarchaeia	Anstonellales	Bilamarchaeaceae	NA	0	0	0	0	0	0	0	0	0	0	0	0	0	0	0	0
sq550	Archaea	Thermoproteota	Bathyarchaeia	B26-1	BA1	NA	5	0.000136612	10	0.000449075	0	0	1	2.97407e-05	0	0	1	2.59963e-05	0	0	0	0
sq551	Archaea	Thermoproteota	Bathyarchaeia	B26-1	BA1	NA	1	2.73224e-05	0	0	0	0	1	2.97407e-05	0	0	0	0	0	0	0	0
sq552	Archaea	Thermoplasmatota	Thermoplasmata	NA	NA	NA	3	8.19672e-05	3	0.000134722	5	0.000222212	7	0.000208185	0	0	0	0	0	0	0	0
sq553	Archaea	NA	NA	NA	NA	NA	0	0	1	4.49075e-05	0	0	0	0	0	0	0	0	0	0	2	3.8211e-05
sq554	Archaea	Nanoarchaeota	Nanoarchaeia	Pacearchaeales	GW2011-AR1	NA	4	0.00010929	0	0	0	0	2	5.94813e-05	0	0	1	2.59963e-05	0	0	0	0
sq555	Archaea	Nanoarchaeota	Nanoarchaeia	Pacearchaeales	GW2011-AR1	ASMP01	12	0.000327869	4	0.00017963	0	0	4	0.000118963	0	0	2	5.19926e-05	0	0	0	0
sq556	Archaea	Thermoplasmatota	E2	DHVEG-1	DHVEG-1	NA	3	8.19672e-05	0	0	0	0	5	0.000148703	0	0	1	2.59963e-05	0	0	0	0
sq557	Archaea	Thermoproteota	Bathyarchaeia	B26-1	BA1	NA	0	0	0	0	0	0	1	2.97407e-05	0	0	1	2.59963e-05	0	0	0	0
sq558	Archaea	Halobacteriota	Methanosarcinia	Methanotrichales	Methanotrichaceae	NA	5	0.000136612	0	0	0	0	1	2.97407e-05	1	1.83456e-05	0	0	0	0	0	0
sq559	Archaea	Thermoproteota	Bathyarchaeia	NA	NA	NA	0	0	21	0.000943057	0	0	4	0.000118963	0	0	0	0	0	0	0	0
sq560	Archaea	Nanoarchaeota	Nanoarchaeia	Woesearchaeales	NA	NA	1	2.73224e-05	0	0	1	4.44425e-05	1	2.97407e-05	0	0	0	0	0	0	1	1.91055e-05
sq561	Archaea	Nanoarchaeota	Nanoarchaeia	Pacearchaeales	GW2011-AR1	NA	0	0	0	0	0	0	2	5.94813e-05	0	0	0	0	0	0	0	0
sq562	Archaea	Asgardarchaeota	Lokiarchaeia	CR-4	NA	NA	4	0.00010929	0	0	6	0.000266655	5	0.000148703	0	0	0	0	0	0	0	0
sq563	Archaea	Thermoproteota	Bathyarchaeia	TCS64	TCS64	RBG-16-57-9	0	0	0	0	0	0	0	0	0	0	0	0	0	0	0	0
sq564	Archaea	Thermoproteota	NA	NA	NA	NA	3	8.19672e-05	0	0	0	0	1	2.97407e-05	0	0	0	0	0	0	0	0
sq565	Archaea	Nanoarchaeota	Nanoarchaeia	Pacearchaeales	GW2011-AR1	JAGVXH01	1	2.73224e-05	19	0.000853242	0	0	0	0	0	0	0	0	0	0	0	0
sq566	Archaea	Aenigmatarchaeota	Aenigmatarchaeia	Aenigmatarchaeales	NA	NA	0	0	0	0	0	0	1	2.97407e-05	0	0	0	0	0	0	0	0
sq567	Archaea	Aenigmatarchaeota	Aenigmatarchaeia	CG10238-14	CG10238-14	CG10238-14	0	0	0	0	0	0	0	0	0	0	1	2.59963e-05	0	0	0	0
sq568	Archaea	Thermoproteota	Nitrososphaeria	Nitrososphaerales	Nitrososphaeraceae	NA	0	0	0	0	0	0	1	2.97407e-05	0	0	0	0	0	0	0	0
sq569	Archaea	Thermoplasmatota	Thermoplasmata	SG8-5	NA	NA	5	0.000136612	0	0	0	0	28	0.000832739	0	0	0	0	0	0	0	0
sq570	Archaea	Thermoplasmatota	Thermoplasmata	NA	NA	NA	0	0	0	0	0	0	0	0	0	0	0	0	0	0	0	0
sq571	Archaea	Nanoarchaeota	Nanoarchaeia	Pacearchaeales	GW2011-AR1	NA	0	0	0	0	0	0	0	0	0	0	0	0	0	0	0	0
sq572	Archaea	Aenigmatarchaeota	Aenigmatarchaeia	QMZP01	JAFGSV01	JAFGFG01	1	2.73224e-05	0	0	0	0	0	0	0	0	0	0	0	0	0	0
sq573	Archaea	Thermoproteota	Bathyarchaeia	B26-1	NA	NA	0	0	0	0	0	0	3	8.9222e-05	0	0	0	0	0	0	0	0
sq574	Archaea	Asgardarchaeota	Lokiarchaeia	CR-4	MK-D1	Prometheoarchaeum	0	0	0	0	0	0	0	0	0	0	0	0	0	0	0	0
sq575	Archaea	Thermoproteota	Bathyarchaeia	B26-1	UBA233	NA	0	0	0	0	0	0	2	5.94813e-05	0	0	0	0	0	0	0	0
sq576	Archaea	Nanoarchaeota	Nanoarchaeia	Pacearchaeales	GW2011-AR1	NA	3	8.19672e-05	0	0	3	0.000133327	2	5.94813e-05	0	0	0	0	0	0	0	0
sq577	Archaea	NA	NA	NA	NA	NA	0	0	0	0	0	0	0	0	0	0	0	0	0	0	0	0
sq578	Archaea	Thermoplasmatota	E2	DHVEG-1	DHVEG-1	SG8-52-3	2	5.46448e-05	0	0	0	0	8	0.000237925	0	0	0	0	0	0	0	0
sq579	Archaea	NA	NA	NA	NA	NA	1	2.73224e-05	0	0	0	0	0	0	0	0	0	0	0	0	2	3.8211e-05
sq580	Archaea	Nanoarchaeota	Nanoarchaeia	Pacearchaeales	GW2011-AR1	NA	3	8.19672e-05	0	0	2	8.88849e-05	6	0.000178444	0	0	0	0	0	0	0	0
sq581	Archaea	Thermoplasmatota	E2	DHVEG-1	DHVEG-1	NA	0	0	0	0	0	0	5	0.000148703	0	0	0	0	0	0	0	0
sq582	Archaea	Thermoproteota	Bathyarchaeia	B26-1	NA	NA	0	0	0	0	0	0	2	5.94813e-05	0	0	4	0.000103985	0	0	0	0
sq583	Archaea	Nanoarchaeota	Nanoarchaeia	Pacearchaeales	GW2011-AR1	NA	0	0	23	0.00103287	0	0	0	0	0	0	0	0	0	0	0	0
sq584	Archaea	Thermoplasmatota	E2	DHVEG-1	DHVEG-1	SG8-52-3	3	8.19672e-05	0	0	0	0	6	0.000178444	0	0	3	7.79889e-05	1	8.63394e-06	0	0
sq585	Archaea	Thermoproteota	Bathyarchaeia	B26-1	NA	NA	0	0	0	0	2	8.88849e-05	3	8.9222e-05	0	0	0	0	0	0	0	0
sq586	Archaea	NA	NA	NA	NA	NA	7	0.000191257	0	0	0	0	2	5.94813e-05	0	0	0	0	0	0	0	0
sq587	Archaea	Methanobacteriota_B	Thermococci	Methanofastidiosales	B48-G16	B48-G16	2	5.46448e-05	0	0	0	0	0	0	0	0	0	0	0	0	0	0
sq588	Archaea	Micrarchaeota	Micrarchaeia	Anstonellales	Bilamarchaeaceae	CAILMQ01	0	0	0	0	0	0	0	0	0	0	0	0	0	0	0	0
sq589	Archaea	Hadarchaeota	Hadarchaeia	Hadarchaeales	Hadarchaeaceae	Hadarchaeum	0	0	0	0	0	0	2	5.94813e-05	0	0	0	0	0	0	0	0
sq590	Archaea	Altiarchaeota	Altiarchaeia	IMC4	MCBC01	MCBC01	0	0	0	0	0	0	0	0	0	0	0	0	0	0	0	0
sq591	Archaea	Thermoproteota	Nitrososphaeria	Nitrososphaerales	Nitrosopumilaceae	Nitrosopumilus	2	5.46448e-05	0	0	0	0	0	0	0	0	0	0	0	0	0	0
sq592	Archaea	Thermoproteota	Bathyarchaeia	TCS64	TCS64	RBG-16-57-9	2	5.46448e-05	0	0	0	0	1	2.97407e-05	0	0	0	0	0	0	0	0
sq593	Archaea	Nanoarchaeota	Nanoarchaeia	SCGC-AAA011-G17	NA	NA	4	0.00010929	0	0	0	0	4	0.000118963	0	0	0	0	0	0	0	0
sq594	Archaea	Thermoplasmatota	Thermoplasmata	NA	NA	NA	0	0	0	0	0	0	0	0	0	0	0	0	0	0	0	0
sq595	Archaea	NA	NA	NA	NA	NA	2	5.46448e-05	0	0	1	4.44425e-05	2	5.94813e-05	0	0	0	0	0	0	0	0
sq596	Archaea	Halobacteriota	Syntropharchaeia	ANME-1	ANME-1	JACGMN01	1	2.73224e-05	10	0.000449075	0	0	3	8.9222e-05	0	0	0	0	0	0	1	1.91055e-05
sq597	Archaea	Thermoproteota	Bathyarchaeia	B26-1	NA	NA	1	2.73224e-05	0	0	0	0	1	2.97407e-05	0	0	0	0	0	0	0	0
sq598	Archaea	Thermoplasmatota	E2	DHVEG-1	DHVEG-1	NA	2	5.46448e-05	3	0.000134722	0	0	12	0.000356888	0	0	3	7.79889e-05	0	0	3	5.73164e-05
sq599	Archaea	Thermoproteota	Bathyarchaeia	NA	NA	NA	0	0	16	0.00071852	0	0	2	5.94813e-05	1	1.83456e-05	0	0	0	0	0	0
sq600	Archaea	Thermoplasmatota	E2	DHVEG-1	DHVEG-1	NA	0	0	0	0	0	0	1	2.97407e-05	0	0	0	0	0	0	0	0
sq601	Archaea	Asgardarchaeota	Lokiarchaeia	CR-4	SOKP01	SOKP01	3	8.19672e-05	0	0	0	0	1	2.97407e-05	0	0	0	0	0	0	0	0
sq602	Archaea	NA	NA	NA	NA	NA	0	0	0	0	0	0	0	0	0	0	1	2.59963e-05	0	0	0	0
sq603	Archaea	Aenigmatarchaeota	Aenigmatarchaeia	Aenigmatarchaeales	Aenigmatarchaeaceae	JAFCDY01	1	2.73224e-05	0	0	8	0.00035554	0	0	0	0	0	0	0	0	0	0
sq604	Archaea	Thermoproteota	Bathyarchaeia	B26-1	NA	NA	0	0	22	0.000987965	0	0	2	5.94813e-05	0	0	0	0	0	0	0	0
sq605	Archaea	Thermoplasmatota	E2	DHVEG-1	DHVEG-1	NA	0	0	0	0	0	0	2	5.94813e-05	0	0	0	0	0	0	0	0
sq606	Archaea	Thermoproteota	NA	NA	NA	NA	3	8.19672e-05	0	0	0	0	0	0	0	0	0	0	0	0	0	0
sq607	Archaea	Asgardarchaeota	Thorarchaeia	Thorarchaeales	Thorarchaeaceae	NA	6	0.000163934	0	0	0	0	2	5.94813e-05	0	0	0	0	0	0	0	0
sq608	Archaea	Thermoproteota	NA	NA	NA	NA	0	0	3	0.000134722	0	0	0	0	0	0	0	0	0	0	0	0
sq609	Archaea	Thermoproteota	Bathyarchaeia	B26-1	NA	NA	2	5.46448e-05	0	0	8	0.00035554	2	5.94813e-05	0	0	0	0	0	0	0	0
sq610	Archaea	Thermoproteota	Bathyarchaeia	B26-1	NA	NA	0	0	0	0	0	0	0	0	0	0	0	0	0	0	0	0
sq611	Archaea	Halobacteriota	UBA148	UBA148	UBA148	UBA148	0	0	0	0	0	0	0	0	0	0	0	0	0	0	0	0
sq612	Archaea	Nanoarchaeota	Nanoarchaeia	Pacearchaeales	GW2011-AR1	NA	2	5.46448e-05	1	4.49075e-05	0	0	1	2.97407e-05	0	0	0	0	0	0	0	0
sq613	Archaea	Thermoproteota	Bathyarchaeia	B26-1	NA	NA	0	0	0	0	1	4.44425e-05	4	0.000118963	0	0	0	0	0	0	0	0
sq614	Archaea	Thermoproteota	Bathyarchaeia	B26-1	NA	NA	0	0	0	0	1	4.44425e-05	2	5.94813e-05	0	0	0	0	0	0	0	0
sq615	Archaea	Asgardarchaeota	Lokiarchaeia	CR-4	MK-D1	Prometheoarchaeum	0	0	0	0	0	0	2	5.94813e-05	0	0	0	0	0	0	0	0
sq616	Archaea	Thermoproteota	NA	NA	NA	NA	1	2.73224e-05	0	0	0	0	0	0	0	0	0	0	0	0	0	0
sq617	Archaea	Nanoarchaeota	Nanoarchaeia	Pacearchaeales	GW2011-AR1	NA	0	0	0	0	0	0	0	0	0	0	0	0	0	0	0	0
sq618	Archaea	Thermoplasmatota	JAEHCK01	JAEHCK01	JAEHCK01	JAEHCK01	5	0.000136612	5	0.000224537	3	0.000133327	9	0.000267666	0	0	0	0	0	0	0	0
sq619	Archaea	Nanoarchaeota	Nanoarchaeia	Pacearchaeales	GW2011-AR1	NA	4	0.00010929	0	0	0	0	2	5.94813e-05	0	0	0	0	0	0	0	0
sq620	Archaea	Thermoplasmatota	E2	DHVEG-1	DHVEG-1	JAJISJ01	3	8.19672e-05	3	0.000134722	0	0	10	0.000297407	1	1.83456e-05	1	2.59963e-05	0	0	0	0
sq621	Archaea	Thermoproteota	Bathyarchaeia	B26-1	UBA233	NA	1	2.73224e-05	0	0	0	0	2	5.94813e-05	0	0	0	0	0	0	0	0
sq622	Archaea	Nanoarchaeota	Nanoarchaeia	Pacearchaeales	GW2011-AR1	JABIDS01	1	2.73224e-05	0	0	1	4.44425e-05	3	8.9222e-05	0	0	0	0	0	0	0	0
sq623	Archaea	Thermoproteota	Nitrososphaeria	Nitrososphaerales	Nitrososphaeraceae	NA	1	2.73224e-05	2	8.9815e-05	0	0	0	0	0	0	0	0	0	0	0	0
sq624	Archaea	Thermoproteota	Bathyarchaeia	B26-1	UBA233	NA	1	2.73224e-05	0	0	0	0	1	2.97407e-05	0	0	0	0	0	0	0	0
sq625	Archaea	Thermoproteota	Nitrososphaeria	Nitrososphaerales	Nitrososphaeraceae	NA	0	0	0	0	0	0	2	5.94813e-05	0	0	0	0	0	0	0	0
sq626	Archaea	Altiarchaeota	Altiarchaeia	IMC4	SCGC-AAA252-I15	VGJA01	0	0	0	0	2	8.88849e-05	2	5.94813e-05	0	0	0	0	0	0	0	0
sq627	Archaea	NA	NA	NA	NA	NA	0	0	0	0	0	0	0	0	0	0	0	0	0	0	0	0
sq628	Archaea	Asgardarchaeota	Lokiarchaeia	CR-4	SOKP01	NA	3	8.19672e-05	5	0.000224537	0	0	5	0.000148703	0	0	0	0	0	0	0	0
sq629	Archaea	NA	NA	NA	NA	NA	0	0	0	0	0	0	1	2.97407e-05	0	0	0	0	0	0	0	0
sq630	Archaea	Thermoproteota	Bathyarchaeia	TCS64	TCS64	RBG-16-57-9	2	5.46448e-05	7	0.000314352	0	0	0	0	0	0	3	7.79889e-05	0	0	0	0
sq631	Archaea	Thermoproteota	NA	NA	NA	NA	0	0	0	0	0	0	2	5.94813e-05	0	0	0	0	0	0	0	0
sq632	Archaea	Nanoarchaeota	Nanoarchaeia	Pacearchaeales	GW2011-AR1	NA	0	0	0	0	2	8.88849e-05	3	8.9222e-05	0	0	1	2.59963e-05	0	0	0	0
sq633	Archaea	Nanoarchaeota	Nanoarchaeia	Pacearchaeales	GW2011-AR1	NA	1	2.73224e-05	1	4.49075e-05	0	0	2	5.94813e-05	0	0	0	0	0	0	3	5.73164e-05
sq634	Archaea	Nanoarchaeota	Nanoarchaeia	Pacearchaeales	GW2011-AR1	NA	0	0	1	4.49075e-05	2	8.88849e-05	0	0	0	0	0	0	0	0	0	0
sq635	Archaea	Thermoproteota	Bathyarchaeia	B26-1	UBA233	PALSA-986	1	2.73224e-05	0	0	1	4.44425e-05	0	0	0	0	0	0	0	0	0	0
sq636	Archaea	Nanoarchaeota	Nanoarchaeia	Pacearchaeales	GW2011-AR1	NA	1	2.73224e-05	0	0	0	0	0	0	0	0	0	0	0	0	0	0
sq637	Archaea	NA	NA	NA	NA	NA	1	2.73224e-05	0	0	0	0	0	0	0	0	0	0	0	0	0	0
sq638	Archaea	Thermoproteota	Bathyarchaeia	NA	NA	NA	1	2.73224e-05	0	0	0	0	0	0	0	0	0	0	0	0	0	0
sq639	Archaea	Thermoproteota	Bathyarchaeia	B26-1	UBA233	NA	1	2.73224e-05	5	0.000224537	0	0	1	2.97407e-05	0	0	0	0	0	0	0	0
sq640	Archaea	Thermoproteota	Bathyarchaeia	B26-1	UBA233	NA	0	0	0	0	4	0.00017777	0	0	0	0	0	0	0	0	0	0
sq641	Archaea	Thermoproteota	Bathyarchaeia	B26-1	NA	NA	0	0	0	0	3	0.000133327	0	0	0	0	0	0	0	0	0	0
sq642	Archaea	NA	NA	NA	NA	NA	0	0	0	0	0	0	0	0	0	0	0	0	0	0	0	0
sq643	Archaea	Nanoarchaeota	Nanoarchaeia	Woesearchaeales	CG1-02-33-12	CG1-02-33-12	1	2.73224e-05	0	0	0	0	0	0	0	0	0	0	0	0	0	0
sq644	Archaea	Halobacteriota	Methanocellia	Methanocellales	Methanocellaceae	NA	0	0	0	0	0	0	1	2.97407e-05	0	0	0	0	0	0	0	0
sq645	Archaea	Methanobacteriota_B	Thermococci	Methanofastidiosales	B48-G16	B48-G16	6	0.000163934	0	0	0	0	0	0	0	0	0	0	0	0	0	0
sq646	Archaea	NA	NA	NA	NA	NA	0	0	2	8.9815e-05	1	4.44425e-05	1	2.97407e-05	0	0	0	0	0	0	0	0
sq647	Archaea	Nanoarchaeota	Nanoarchaeia	Pacearchaeales	GW2011-AR1	NA	0	0	0	0	0	0	0	0	0	0	0	0	0	0	0	0
sq648	Archaea	Thermoproteota	Bathyarchaeia	40CM-2-53-6	NA	NA	1	2.73224e-05	0	0	0	0	0	0	0	0	0	0	0	0	0	0
sq649	Archaea	Asgardarchaeota	Thorarchaeia	Thorarchaeales	Thorarchaeaceae	NA	6	0.000163934	0	0	1	4.44425e-05	1	2.97407e-05	0	0	0	0	0	0	0	0
sq650	Archaea	Thermoproteota	Bathyarchaeia	B26-1	NA	NA	0	0	6	0.000269445	0	0	0	0	0	0	0	0	0	0	0	0
sq651	Archaea	Thermoproteota	Bathyarchaeia	NA	NA	NA	0	0	0	0	7	0.000311097	2	5.94813e-05	0	0	0	0	0	0	0	0
sq652	Archaea	Nanoarchaeota	Nanoarchaeia	Pacearchaeales	GW2011-AR1	NA	0	0	0	0	0	0	3	8.9222e-05	0	0	0	0	0	0	0	0
sq653	Archaea	Thermoproteota	Bathyarchaeia	TCS64	TCS64	RBG-16-57-9	2	5.46448e-05	0	0	0	0	0	0	1	1.83456e-05	0	0	0	0	0	0
sq654	Archaea	Aenigmatarchaeota	Aenigmatarchaeia	NA	NA	NA	1	2.73224e-05	0	0	0	0	0	0	0	0	0	0	0	0	0	0
sq655	Archaea	Thermoproteota	NA	NA	NA	NA	1	2.73224e-05	0	0	0	0	1	2.97407e-05	0	0	1	2.59963e-05	0	0	0	0
sq656	Archaea	Thermoproteota	Bathyarchaeia	B26-1	UBA233	NA	0	0	0	0	0	0	0	0	0	0	0	0	0	0	0	0
sq657	Archaea	Halobacteriota	Methanomicrobia	Methanomicrobiales	NA	NA	0	0	0	0	0	0	0	0	0	0	1	2.59963e-05	0	0	0	0
sq658	Archaea	NA	NA	NA	NA	NA	1	2.73224e-05	2	8.9815e-05	5	0.000222212	0	0	0	0	0	0	0	0	0	0
sq659	Archaea	Micrarchaeota	Micrarchaeia	Anstonellales	Bilamarchaeaceae	Bilamarchaeum	0	0	0	0	0	0	0	0	0	0	0	0	0	0	0	0
sq660	Archaea	NA	NA	NA	NA	NA	0	0	0	0	0	0	0	0	0	0	0	0	0	0	0	0
sq661	Archaea	Nanoarchaeota	Nanoarchaeia	NA	NA	NA	0	0	0	0	0	0	0	0	0	0	0	0	0	0	0	0
sq662	Archaea	Thermoproteota	Bathyarchaeia	40CM-2-53-6	NA	NA	0	0	0	0	0	0	0	0	0	0	0	0	0	0	0	0
sq663	Archaea	NA	NA	NA	NA	NA	0	0	0	0	0	0	1	2.97407e-05	0	0	0	0	0	0	0	0
sq664	Archaea	Nanoarchaeota	Nanoarchaeia	Woesearchaeales	CG1-02-33-12	CG1-02-33-12	1	2.73224e-05	0	0	2	8.88849e-05	3	8.9222e-05	0	0	0	0	0	0	0	0
sq665	Archaea	Aenigmatarchaeota	Aenigmatarchaeia	NA	NA	NA	0	0	0	0	0	0	0	0	0	0	0	0	0	0	0	0
sq666	Archaea	Nanoarchaeota	Nanoarchaeia	Pacearchaeales	GW2011-AR1	NA	5	0.000136612	0	0	3	0.000133327	2	5.94813e-05	0	0	1	2.59963e-05	0	0	0	0
sq667	Archaea	Nanoarchaeota	Nanoarchaeia	Pacearchaeales	GW2011-AR1	NA	0	0	0	0	0	0	0	0	0	0	0	0	0	0	0	0
sq668	Archaea	Halobacteriota	UBA148	UBA148	UBA148	UBA148	1	2.73224e-05	0	0	0	0	0	0	0	0	0	0	0	0	0	0
sq669	Archaea	NA	NA	NA	NA	NA	0	0	0	0	6	0.000266655	13	0.000386629	0	0	0	0	0	0	0	0
sq670	Archaea	Nanoarchaeota	Nanoarchaeia	Pacearchaeales	GW2011-AR1	NA	0	0	20	0.00089815	0	0	0	0	0	0	0	0	0	0	0	0
sq671	Archaea	Asgardarchaeota	Lokiarchaeia	CR-4	SOKP01	SOKP01	6	0.000163934	0	0	0	0	1	2.97407e-05	0	0	2	5.19926e-05	0	0	0	0
sq672	Archaea	Altiarchaeota	Altiarchaeia	IMC4	QMZM01	NA	2	5.46448e-05	0	0	1	4.44425e-05	3	8.9222e-05	3	5.50368e-05	0	0	0	0	0	0
sq673	Archaea	Thermoproteota	NA	NA	NA	NA	5	0.000136612	0	0	6	0.000266655	1	2.97407e-05	0	0	0	0	0	0	0	0
sq674	Archaea	Nanoarchaeota	Nanoarchaeia	Pacearchaeales	GW2011-AR1	NA	0	0	0	0	0	0	0	0	0	0	0	0	0	0	0	0
sq675	Archaea	Thermoplasmatota	E2	DHVEG-1	DHVEG-1	JAJISJ01	3	8.19672e-05	0	0	0	0	5	0.000148703	1	1.83456e-05	2	5.19926e-05	0	0	1	1.91055e-05
sq676	Archaea	Nanoarchaeota	Nanoarchaeia	Pacearchaeales	GW2011-AR1	NA	0	0	0	0	0	0	0	0	0	0	0	0	0	0	0	0
sq677	Archaea	Thermoproteota	Bathyarchaeia	NA	NA	NA	0	0	0	0	0	0	0	0	0	0	0	0	0	0	0	0
sq678	Archaea	Thermoproteota	Bathyarchaeia	NA	NA	NA	1	2.73224e-05	0	0	0	0	0	0	0	0	0	0	0	0	0	0
sq679	Archaea	Thermoproteota	NA	NA	NA	NA	1	2.73224e-05	0	0	0	0	2	5.94813e-05	0	0	0	0	0	0	0	0
sq680	Archaea	Thermoproteota	Nitrososphaeria	Nitrososphaerales	Nitrososphaeraceae	Nitrosopolaris	0	0	0	0	0	0	1	2.97407e-05	0	0	0	0	0	0	0	0
sq681	Archaea	Nanoarchaeota	Nanoarchaeia	Pacearchaeales	GW2011-AR1	NA	1	2.73224e-05	0	0	1	4.44425e-05	0	0	0	0	0	0	0	0	0	0
sq682	Archaea	Thermoproteota	Bathyarchaeia	B26-1	NA	NA	0	0	0	0	19	0.000844407	0	0	0	0	0	0	0	0	0	0
sq683	Archaea	Nanoarchaeota	Nanoarchaeia	Pacearchaeales	GW2011-AR1	NA	0	0	0	0	0	0	0	0	0	0	0	0	0	0	0	0
sq684	Archaea	Thermoproteota	Bathyarchaeia	TCS64	TCS64	RBG-16-57-9	0	0	9	0.000404167	0	0	0	0	0	0	0	0	0	0	0	0
sq685	Archaea	Aenigmatarchaeota	Aenigmatarchaeia	CG10238-14	CG10238-14	NA	0	0	0	0	0	0	0	0	0	0	0	0	0	0	0	0
sq686	Archaea	Nanoarchaeota	Nanoarchaeia	Pacearchaeales	GW2011-AR1	NA	0	0	0	0	0	0	0	0	0	0	0	0	0	0	0	0
sq687	Archaea	Asgardarchaeota	Heimdallarchaeia	Hodarchaeales	Hodarchaeaceae	Hodarchaeum	1	2.73224e-05	0	0	0	0	0	0	0	0	0	0	0	0	0	0
sq688	Archaea	Nanoarchaeota	Nanoarchaeia	Pacearchaeales	GW2011-AR1	NA	0	0	0	0	0	0	0	0	0	0	0	0	0	0	0	0
sq689	Archaea	Nanoarchaeota	Nanoarchaeia	Pacearchaeales	GW2011-AR1	NA	1	2.73224e-05	0	0	10	0.000444425	0	0	0	0	0	0	0	0	0	0
sq690	Archaea	NA	NA	NA	NA	NA	0	0	0	0	2	8.88849e-05	4	0.000118963	0	0	0	0	0	0	0	0
sq691	Archaea	Nanoarchaeota	Nanoarchaeia	Pacearchaeales	GW2011-AR1	NA	2	5.46448e-05	0	0	0	0	2	5.94813e-05	0	0	0	0	0	0	0	0
sq692	Archaea	NA	NA	NA	NA	NA	1	2.73224e-05	0	0	0	0	4	0.000118963	0	0	0	0	0	0	0	0
sq693	Archaea	Thermoproteota	NA	NA	NA	NA	0	0	0	0	0	0	3	8.9222e-05	0	0	1	2.59963e-05	0	0	0	0
sq694	Archaea	Thermoproteota	Nitrososphaeria	Nitrososphaerales	Nitrosopumilaceae	Nitrosopumilus	0	0	0	0	0	0	0	0	0	0	0	0	0	0	0	0
sq695	Archaea	Thermoproteota	Bathyarchaeia	TCS64	TCS64	RBG-16-57-9	0	0	0	0	0	0	0	0	0	0	0	0	0	0	0	0
sq696	Archaea	Nanoarchaeota	Nanoarchaeia	Pacearchaeales	GW2011-AR1	NA	0	0	0	0	0	0	0	0	0	0	0	0	0	0	0	0
sq697	Archaea	NA	NA	NA	NA	NA	0	0	0	0	0	0	0	0	0	0	0	0	0	0	0	0
sq698	Archaea	Altiarchaeota	Altiarchaeia	IMC4	NA	NA	0	0	0	0	0	0	3	8.9222e-05	0	0	0	0	0	0	0	0
sq699	Archaea	Thermoproteota	Bathyarchaeia	TCS64	TCS64	NA	0	0	0	0	8	0.00035554	0	0	0	0	0	0	0	0	0	0
sq700	Archaea	Thermoplasmatota	E2	DHVEG-1	DHVEG-1	NA	1	2.73224e-05	0	0	0	0	4	0.000118963	0	0	0	0	0	0	0	0
sq701	Archaea	Nanoarchaeota	Nanoarchaeia	NA	NA	NA	0	0	16	0.00071852	0	0	0	0	0	0	0	0	0	0	0	0
sq702	Archaea	Nanoarchaeota	Nanoarchaeia	Pacearchaeales	GW2011-AR1	JAGVXH01	3	8.19672e-05	0	0	6	0.000266655	1	2.97407e-05	0	0	0	0	0	0	0	0
sq703	Archaea	Nanoarchaeota	Nanoarchaeia	Pacearchaeales	GW2011-AR1	NA	0	0	0	0	0	0	0	0	0	0	0	0	0	0	0	0
sq704	Archaea	Thermoproteota	Bathyarchaeia	B26-1	UBA233	NA	0	0	0	0	0	0	1	2.97407e-05	0	0	1	2.59963e-05	0	0	0	0
sq705	Archaea	Thermoplasmatota	Thermoplasmata	Methanomassiliicoccales	NA	NA	0	0	0	0	0	0	0	0	0	0	8	0.00020797	0	0	0	0
sq706	Archaea	Aenigmatarchaeota	Aenigmatarchaeia	QMZP01	NA	NA	2	5.46448e-05	0	0	0	0	2	5.94813e-05	0	0	0	0	0	0	0	0
sq707	Archaea	Thermoproteota	Bathyarchaeia	B26-1	SOJC01	SOJC01	0	0	0	0	0	0	0	0	0	0	0	0	0	0	0	0
sq708	Archaea	Thermoproteota	Bathyarchaeia	40CM-2-53-6	NA	NA	1	2.73224e-05	0	0	0	0	3	8.9222e-05	0	0	0	0	0	0	0	0
sq709	Archaea	Asgardarchaeota	Thorarchaeia	Thorarchaeales	Thorarchaeaceae	NA	7	0.000191257	0	0	0	0	1	2.97407e-05	0	0	1	2.59963e-05	0	0	0	0
sq710	Archaea	Asgardarchaeota	Lokiarchaeia	CR-4	MK-D1	Prometheoarchaeum	1	2.73224e-05	0	0	1	4.44425e-05	0	0	0	0	1	2.59963e-05	0	0	0	0
sq711	Archaea	Thermoproteota	Nitrososphaeria	Nitrososphaerales	Nitrosopumilaceae	NA	0	0	0	0	7	0.000311097	0	0	0	0	0	0	0	0	0	0
sq712	Archaea	Nanoarchaeota	Nanoarchaeia	NA	NA	NA	0	0	17	0.000763427	0	0	0	0	0	0	0	0	0	0	0	0
sq713	Archaea	Nanoarchaeota	Nanoarchaeia	Pacearchaeales	GW2011-AR1	NA	0	0	0	0	0	0	0	0	0	0	0	0	0	0	0	0
sq714	Archaea	Hadarchaeota	Hadarchaeia	Hadarchaeales	NA	NA	0	0	12	0.00053889	0	0	2	5.94813e-05	0	0	0	0	0	0	0	0
sq715	Archaea	Hadarchaeota	Hadarchaeia	Hadarchaeales	Hadarchaeaceae	Hadarchaeum	0	0	0	0	0	0	0	0	0	0	0	0	0	0	0	0
sq716	Archaea	Asgardarchaeota	Heimdallarchaeia	UBA460	UBA460	UBA460	1	2.73224e-05	0	0	0	0	0	0	0	0	0	0	0	0	0	0
sq717	Archaea	Nanoarchaeota	Nanoarchaeia	Pacearchaeales	GW2011-AR1	ASMP01	4	0.00010929	4	0.00017963	0	0	0	0	0	0	0	0	0	0	0	0
sq718	Archaea	Nanoarchaeota	Nanoarchaeia	Pacearchaeales	GW2011-AR1	NA	0	0	0	0	1	4.44425e-05	1	2.97407e-05	0	0	0	0	0	0	0	0
sq719	Archaea	Thermoproteota	Bathyarchaeia	NA	NA	NA	1	2.73224e-05	0	0	2	8.88849e-05	0	0	0	0	0	0	0	0	0	0
sq720	Archaea	Thermoproteota	Bathyarchaeia	NA	NA	NA	0	0	0	0	0	0	1	2.97407e-05	0	0	0	0	0	0	0	0
sq721	Archaea	Thermoplasmatota	E2	DHVEG-1	DHVEG-1	SG8-52-3	0	0	0	0	0	0	1	2.97407e-05	0	0	5	0.000129982	0	0	0	0
sq722	Archaea	Thermoproteota	Nitrososphaeria	Nitrososphaerales	Nitrososphaeraceae	TA-21	0	0	0	0	0	0	0	0	0	0	0	0	0	0	0	0
sq723	Archaea	Thermoplasmatota	E2	DHVEG-1	DHVEG-1	NA	0	0	0	0	0	0	0	0	0	0	0	0	0	0	0	0
sq724	Archaea	Nanoarchaeota	Nanoarchaeia	Pacearchaeales	GW2011-AR1	JABIDS01	0	0	0	0	0	0	0	0	0	0	0	0	0	0	0	0
sq725	Archaea	Halobacteriota	Syntropharchaeia	ANME-1	ANME-1	QENH01	0	0	0	0	0	0	1	2.97407e-05	0	0	0	0	0	0	0	0
sq726	Archaea	Methanobacteriota	Methanobacteria	Methanobacteriales	Methanobacteriaceae	NA	0	0	0	0	0	0	0	0	0	0	0	0	0	0	0	0
sq727	Archaea	Asgardarchaeota	Heimdallarchaeia	Hodarchaeales	Hodarchaeaceae	Hodarchaeum	0	0	0	0	0	0	0	0	0	0	0	0	0	0	0	0
sq728	Archaea	NA	NA	NA	NA	NA	0	0	0	0	0	0	1	2.97407e-05	0	0	1	2.59963e-05	0	0	0	0
sq729	Archaea	Thermoproteota	Nitrososphaeria	Nitrososphaerales	NA	NA	0	0	0	0	0	0	0	0	0	0	0	0	0	0	0	0
sq730	Archaea	Thermoplasmatota	JAEHCK01	JAEHCK01	JAEHCK01	JAEHCK01	3	8.19672e-05	7	0.000314352	1	4.44425e-05	0	0	0	0	0	0	0	0	0	0
sq731	Archaea	Thermoplasmatota	E2	DHVEG-1	DHVEG-1	NA	0	0	0	0	0	0	6	0.000178444	0	0	0	0	0	0	0	0
sq732	Archaea	Asgardarchaeota	Lokiarchaeia	CR-4	MK-D1	Prometheoarchaeum	0	0	0	0	0	0	2	5.94813e-05	0	0	0	0	0	0	0	0
sq733	Archaea	Thermoproteota	Bathyarchaeia	NA	NA	NA	2	5.46448e-05	0	0	3	0.000133327	1	2.97407e-05	0	0	0	0	0	0	0	0
sq734	Archaea	Nanoarchaeota	Nanoarchaeia	Woesearchaeales	WJKL01	NA	2	5.46448e-05	0	0	1	4.44425e-05	2	5.94813e-05	0	0	0	0	0	0	0	0
sq735	Archaea	Nanoarchaeota	Nanoarchaeia	Pacearchaeales	GW2011-AR1	NA	0	0	0	0	0	0	0	0	0	0	0	0	0	0	0	0
sq736	Archaea	Halobacteriota	Halobacteria	Halobacteriales	Haloferacaceae	Halohasta	0	0	0	0	0	0	0	0	0	0	0	0	0	0	0	0
sq737	Archaea	Nanoarchaeota	Nanoarchaeia	Pacearchaeales	GW2011-AR1	NA	5	0.000136612	0	0	4	0.00017777	0	0	0	0	0	0	0	0	0	0
sq738	Archaea	Thermoproteota	Bathyarchaeia	B26-1	BA1	BIN-L-1	1	2.73224e-05	0	0	0	0	0	0	0	0	0	0	0	0	0	0
sq739	Archaea	Thermoplasmatota	E2	DHVEG-1	DHVEG-1	JAJISJ01	0	0	0	0	0	0	1	2.97407e-05	0	0	0	0	0	0	0	0
sq740	Archaea	Thermoproteota	Bathyarchaeia	B26-1	NA	NA	0	0	0	0	0	0	0	0	0	0	0	0	0	0	0	0
sq741	Archaea	Thermoplasmatota	E2	DHVEG-1	DHVEG-1	NA	0	0	0	0	0	0	0	0	0	0	0	0	0	0	0	0
sq742	Archaea	Thermoproteota	Bathyarchaeia	TCS64	TCS64	RBG-16-57-9	0	0	0	0	0	0	0	0	0	0	0	0	0	0	0	0
sq743	Archaea	NA	NA	NA	NA	NA	1	2.73224e-05	0	0	0	0	2	5.94813e-05	0	0	0	0	0	0	0	0
sq744	Archaea	Thermoproteota	Bathyarchaeia	NA	NA	NA	0	0	0	0	0	0	1	2.97407e-05	0	0	0	0	0	0	0	0
sq745	Archaea	NA	NA	NA	NA	NA	0	0	0	0	0	0	0	0	0	0	0	0	0	0	0	0
sq746	Archaea	Halobacteriota	Halobacteria	Halobacteriales	Haloferacaceae	Halorubrum	0	0	0	0	0	0	0	0	0	0	0	0	0	0	0	0
sq747	Archaea	NA	NA	NA	NA	NA	0	0	12	0.00053889	0	0	0	0	0	0	0	0	0	0	0	0
sq748	Archaea	Nanoarchaeota	Nanoarchaeia	Pacearchaeales	GW2011-AR1	NA	0	0	0	0	0	0	0	0	0	0	0	0	0	0	0	0
sq749	Archaea	Nanoarchaeota	Nanoarchaeia	Pacearchaeales	GW2011-AR1	NA	3	8.19672e-05	0	0	0	0	1	2.97407e-05	0	0	0	0	0	0	0	0
sq750	Archaea	Asgardarchaeota	Lokiarchaeia	CR-4	SOKP01	6H3-1	3	8.19672e-05	0	0	0	0	0	0	0	0	1	2.59963e-05	0	0	0	0
sq751	Archaea	Nanoarchaeota	Nanoarchaeia	Pacearchaeales	GW2011-AR1	NA	0	0	0	0	0	0	0	0	0	0	1	2.59963e-05	0	0	0	0
sq752	Archaea	Halobacteriota	Halobacteria	Halobacteriales	Haloarculaceae	Halomicroarcula	0	0	0	0	0	0	0	0	0	0	0	0	0	0	0	0
sq753	Archaea	Thermoproteota	Bathyarchaeia	B26-1	UBA233	PALSA-986	0	0	0	0	0	0	0	0	0	0	0	0	0	0	0	0
sq754	Archaea	Thermoproteota	Nitrososphaeria	Nitrososphaerales	NA	NA	0	0	0	0	0	0	0	0	0	0	0	0	0	0	0	0
sq755	Archaea	Nanoarchaeota	Nanoarchaeia	Pacearchaeales	GW2011-AR1	JAGVXH01	1	2.73224e-05	0	0	0	0	0	0	0	0	0	0	0	0	0	0
sq756	Archaea	Nanoarchaeota	Nanoarchaeia	Pacearchaeales	GW2011-AR1	JABIDS01	0	0	0	0	0	0	0	0	0	0	0	0	0	0	0	0
sq757	Archaea	Nanoarchaeota	Nanoarchaeia	Woesearchaeales	WJKL01	NA	0	0	0	0	0	0	0	0	0	0	0	0	0	0	0	0
sq758	Archaea	Nanoarchaeota	Nanoarchaeia	Pacearchaeales	GW2011-AR1	NA	4	0.00010929	0	0	0	0	0	0	0	0	0	0	0	0	0	0
sq759	Archaea	Halobacteriota	Methanomicrobia	Methanomicrobiales	Methanoregulaceae	UBA9949	0	0	0	0	1	4.44425e-05	0	0	0	0	0	0	0	0	0	0
sq760	Archaea	Thermoproteota	Bathyarchaeia	TCS64	TCS64	RBG-16-57-9	0	0	0	0	2	8.88849e-05	0	0	2	3.66912e-05	3	7.79889e-05	0	0	0	0
sq761	Archaea	Thermoproteota	Bathyarchaeia	B26-1	NA	NA	1	2.73224e-05	0	0	3	0.000133327	0	0	0	0	0	0	0	0	0	0
sq762	Archaea	Nanoarchaeota	Nanoarchaeia	Pacearchaeales	GW2011-AR1	NA	0	0	0	0	2	8.88849e-05	1	2.97407e-05	0	0	0	0	0	0	0	0
sq763	Archaea	Thermoproteota	Bathyarchaeia	TCS64	TCS64	RBG-16-57-9	0	0	0	0	0	0	0	0	0	0	0	0	0	0	0	0
sq764	Archaea	Asgardarchaeota	Lokiarchaeia	CR-4	MK-D1	Prometheoarchaeum	0	0	0	0	0	0	0	0	0	0	0	0	0	0	0	0
sq765	Archaea	Thermoplasmatota	E2	DHVEG-1	DHVEG-1	NA	0	0	0	0	0	0	0	0	0	0	0	0	0	0	0	0
sq766	Archaea	Halobacteriota	Methanocellia	Methanocellales	Methanocellaceae	Methanocella	0	0	0	0	0	0	0	0	0	0	0	0	0	0	0	0
sq767	Archaea	Nanoarchaeota	Nanoarchaeia	Woesearchaeales	CG1-02-33-12	CG1-02-33-12	0	0	0	0	0	0	0	0	0	0	0	0	0	0	0	0
sq768	Archaea	Nanoarchaeota	Nanoarchaeia	Pacearchaeales	GW2011-AR1	NA	1	2.73224e-05	0	0	1	4.44425e-05	0	0	0	0	0	0	0	0	0	0
sq769	Archaea	Micrarchaeota	Micrarchaeia	Anstonellales	Bilamarchaeaceae	Bilamarchaeum	0	0	0	0	0	0	0	0	0	0	0	0	0	0	0	0
sq770	Archaea	Nanoarchaeota	Nanoarchaeia	Pacearchaeales	GW2011-AR1	NA	0	0	0	0	0	0	0	0	0	0	0	0	0	0	0	0
sq771	Archaea	NA	NA	NA	NA	NA	0	0	1	4.49075e-05	0	0	0	0	0	0	0	0	0	0	0	0
sq772	Archaea	Hadarchaeota	Hadarchaeia	Hadarchaeales	NA	NA	0	0	0	0	0	0	0	0	0	0	0	0	0	0	0	0
sq773	Archaea	Thermoproteota	Bathyarchaeia	TCS64	TCS64	GCA-2726865	0	0	0	0	0	0	0	0	0	0	0	0	0	0	0	0
sq774	Archaea	Halobacteriota	Halobacteria	Halobacteriales	Haloarculaceae	Halomicroarcula	0	0	0	0	0	0	0	0	0	0	0	0	0	0	0	0
sq775	Archaea	Thermoproteota	Bathyarchaeia	B26-1	NA	NA	0	0	0	0	4	0.00017777	1	2.97407e-05	0	0	0	0	0	0	0	0
sq776	Archaea	Thermoproteota	Bathyarchaeia	40CM-2-53-6	RBG-13-38-9	DTMT01	0	0	0	0	6	0.000266655	0	0	0	0	0	0	0	0	0	0
sq777	Archaea	NA	NA	NA	NA	NA	0	0	0	0	6	0.000266655	1	2.97407e-05	0	0	1	2.59963e-05	0	0	0	0
sq778	Archaea	Thermoproteota	Bathyarchaeia	40CM-2-53-6	NA	NA	0	0	0	0	0	0	3	8.9222e-05	0	0	0	0	0	0	0	0
sq779	Archaea	NA	NA	NA	NA	NA	0	0	0	0	0	0	1	2.97407e-05	0	0	0	0	0	0	0	0
sq780	Archaea	Thermoplasmatota	E2	DHVEG-1	DHVEG-1	NA	0	0	0	0	0	0	0	0	0	0	0	0	0	0	0	0
sq781	Archaea	NA	NA	NA	NA	NA	0	0	0	0	0	0	0	0	0	0	0	0	0	0	0	0
sq782	Archaea	Asgardarchaeota	Heimdallarchaeia	UBA460	UBA460	UBA460	0	0	0	0	0	0	0	0	0	0	0	0	0	0	0	0
sq783	Archaea	Nanoarchaeota	Nanoarchaeia	Pacearchaeales	GW2011-AR1	NA	6	0.000163934	0	0	2	8.88849e-05	4	0.000118963	0	0	0	0	0	0	0	0
sq784	Archaea	Thermoproteota	Bathyarchaeia	B26-1	NA	NA	0	0	0	0	0	0	0	0	0	0	0	0	0	0	0	0
sq785	Archaea	NA	NA	NA	NA	NA	0	0	3	0.000134722	0	0	0	0	0	0	0	0	0	0	0	0
sq786	Archaea	Nanoarchaeota	Nanoarchaeia	Pacearchaeales	GW2011-AR1	NA	2	5.46448e-05	0	0	0	0	0	0	0	0	0	0	0	0	0	0
sq787	Archaea	Thermoplasmatota	NA	NA	NA	NA	0	0	0	0	0	0	0	0	0	0	0	0	0	0	0	0
sq788	Archaea	Nanoarchaeota	Nanoarchaeia	Pacearchaeales	GW2011-AR1	NA	0	0	0	0	0	0	0	0	0	0	0	0	0	0	0	0
sq789	Archaea	Nanoarchaeota	Nanoarchaeia	Woesearchaeales	NA	NA	6	0.000163934	0	0	0	0	0	0	0	0	0	0	0	0	0	0
sq790	Archaea	Nanoarchaeota	Nanoarchaeia	Pacearchaeales	GW2011-AR1	JABIDS01	1	2.73224e-05	0	0	0	0	3	8.9222e-05	0	0	0	0	0	0	0	0
sq791	Archaea	NA	NA	NA	NA	NA	0	0	0	0	0	0	8	0.000237925	0	0	0	0	0	0	0	0
sq792	Archaea	Thermoplasmatota	E2	DHVEG-1	DHVEG-1	NA	0	0	0	0	0	0	2	5.94813e-05	0	0	0	0	0	0	0	0
sq793	Archaea	Thermoproteota	Bathyarchaeia	40CM-2-53-6	FEN-987	JALHTB01	0	0	0	0	0	0	0	0	0	0	0	0	0	0	0	0
sq794	Archaea	Thermoproteota	Bathyarchaeia	B26-1	BA1	NA	0	0	1	4.49075e-05	0	0	0	0	0	0	0	0	0	0	0	0
sq795	Archaea	Asgardarchaeota	Lokiarchaeia	Helarchaeales	HEL-GB-A	JABXJT01	0	0	2	8.9815e-05	0	0	2	5.94813e-05	0	0	1	2.59963e-05	0	0	0	0
sq796	Archaea	Thermoproteota	Bathyarchaeia	NA	NA	NA	0	0	0	0	0	0	0	0	0	0	0	0	0	0	0	0
sq797	Archaea	Nanoarchaeota	Nanoarchaeia	Pacearchaeales	GW2011-AR1	NA	0	0	0	0	0	0	0	0	0	0	0	0	0	0	0	0
sq798	Archaea	Nanoarchaeota	Nanoarchaeia	NA	NA	NA	0	0	0	0	0	0	0	0	0	0	0	0	0	0	0	0
sq799	Archaea	Nanoarchaeota	Nanoarchaeia	Pacearchaeales	GW2011-AR1	NA	0	0	0	0	0	0	0	0	0	0	0	0	0	0	0	0
sq800	Archaea	NA	NA	NA	NA	NA	2	5.46448e-05	0	0	0	0	0	0	0	0	0	0	0	0	0	0
sq801	Archaea	Nanoarchaeota	Nanoarchaeia	Woesearchaeales	NA	NA	0	0	0	0	0	0	0	0	0	0	0	0	0	0	0	0
sq802	Archaea	NA	NA	NA	NA	NA	0	0	0	0	0	0	0	0	0	0	3	7.79889e-05	0	0	0	0
sq803	Archaea	Thermoproteota	Bathyarchaeia	B26-1	UBA233	NA	0	0	0	0	0	0	0	0	0	0	0	0	0	0	0	0
sq804	Archaea	Thermoproteota	Bathyarchaeia	B26-1	UBA233	NA	2	5.46448e-05	0	0	0	0	3	8.9222e-05	0	0	0	0	0	0	0	0
sq805	Archaea	Nanoarchaeota	Nanoarchaeia	NA	NA	NA	0	0	0	0	0	0	0	0	0	0	0	0	0	0	0	0
sq806	Archaea	Thermoproteota	Bathyarchaeia	B26-1	NA	NA	0	0	0	0	0	0	0	0	0	0	0	0	0	0	0	0
sq807	Archaea	Nanoarchaeota	Nanoarchaeia	Pacearchaeales	GW2011-AR1	NA	3	8.19672e-05	0	0	0	0	0	0	0	0	2	5.19926e-05	0	0	0	0
sq808	Archaea	Thermoproteota	Bathyarchaeia	TCS64	TCS64	GCA-2726865	0	0	11	0.000493982	0	0	0	0	0	0	0	0	0	0	0	0
sq809	Archaea	Thermoplasmatota	JAEHCK01	JAEHCK01	JAEHCK01	JAEHCK01	0	0	2	8.9815e-05	0	0	6	0.000178444	0	0	1	2.59963e-05	0	0	0	0
sq810	Archaea	Thermoproteota	Bathyarchaeia	B26-1	BA1	NA	0	0	0	0	0	0	1	2.97407e-05	0	0	0	0	0	0	0	0
sq811	Archaea	Thermoproteota	Bathyarchaeia	B26-1	UBA233	DSLH01	0	0	0	0	0	0	0	0	0	0	1	2.59963e-05	0	0	0	0
sq812	Archaea	Aenigmatarchaeota	Aenigmatarchaeia	CG10238-14	SCSR01	JABABT01	0	0	0	0	0	0	2	5.94813e-05	0	0	0	0	0	0	0	0
sq813	Archaea	Nanoarchaeota	Nanoarchaeia	SCGC-AAA011-G17	NA	NA	0	0	3	0.000134722	1	4.44425e-05	3	8.9222e-05	0	0	0	0	0	0	0	0
sq814	Archaea	Nanoarchaeota	Nanoarchaeia	Pacearchaeales	GW2011-AR1	JABIDS01	0	0	0	0	0	0	4	0.000118963	0	0	0	0	0	0	0	0
sq815	Archaea	Halobacteriota	Halobacteria	Halobacteriales	Haloferacaceae	Halogranum	0	0	0	0	3	0.000133327	0	0	0	0	0	0	0	0	0	0
sq816	Archaea	Nanoarchaeota	Nanoarchaeia	Pacearchaeales	GW2011-AR1	JAGVXH01	0	0	8	0.00035926	0	0	0	0	0	0	1	2.59963e-05	0	0	0	0
sq817	Archaea	Nanoarchaeota	Nanoarchaeia	Pacearchaeales	GW2011-AR1	NA	0	0	0	0	0	0	0	0	0	0	0	0	0	0	0	0
sq818	Archaea	Thermoproteota	Bathyarchaeia	TCS64	TCS64	NA	0	0	0	0	0	0	0	0	0	0	0	0	0	0	0	0
sq819	Archaea	Halobacteriota	Halobacteria	Halobacteriales	Haloferacaceae	Halogranum	0	0	0	0	1	4.44425e-05	0	0	0	0	0	0	0	0	0	0
sq820	Archaea	Thermoproteota	Bathyarchaeia	TCS64	TCS64	NA	2	5.46448e-05	0	0	0	0	0	0	0	0	0	0	0	0	0	0
sq821	Archaea	Halobacteriota	Halobacteria	Halobacteriales	Natrialbaceae	Natrinema	0	0	1	4.49075e-05	0	0	0	0	0	0	0	0	0	0	0	0
sq822	Archaea	Thermoproteota	NA	NA	NA	NA	0	0	0	0	0	0	1	2.97407e-05	0	0	0	0	0	0	0	0
sq823	Archaea	Thermoplasmatota	E2	DHVEG-1	DHVEG-1	NA	0	0	0	0	0	0	0	0	0	0	0	0	0	0	0	0
sq824	Archaea	Nanoarchaeota	Nanoarchaeia	Pacearchaeales	GW2011-AR1	NA	0	0	0	0	0	0	0	0	0	0	0	0	0	0	0	0
sq825	Archaea	Thermoplasmatota	Thermoplasmata	SG8-5	SG8-5	UBA147	0	0	0	0	0	0	0	0	0	0	0	0	0	0	0	0
sq826	Archaea	Nanoarchaeota	Nanoarchaeia	Pacearchaeales	GW2011-AR1	NA	2	5.46448e-05	0	0	0	0	0	0	0	0	0	0	0	0	0	0
sq827	Archaea	Nanoarchaeota	Nanoarchaeia	Pacearchaeales	GW2011-AR1	NA	5	0.000136612	0	0	0	0	2	5.94813e-05	0	0	0	0	0	0	0	0
sq828	Archaea	NA	NA	NA	NA	NA	0	0	5	0.000224537	0	0	2	5.94813e-05	0	0	0	0	0	0	0	0
sq829	Archaea	Thermoplasmatota	JAEHCK01	JAEHCK01	JAEHCK01	JAEHCK01	0	0	0	0	0	0	10	0.000297407	0	0	0	0	0	0	0	0
sq830	Archaea	Thermoproteota	Bathyarchaeia	B26-1	NA	NA	0	0	0	0	0	0	1	2.97407e-05	0	0	0	0	0	0	0	0
sq831	Archaea	Thermoproteota	Bathyarchaeia	40CM-2-53-6	NA	NA	0	0	0	0	0	0	0	0	0	0	0	0	0	0	0	0
sq832	Archaea	Thermoproteota	Bathyarchaeia	B26-1	NA	NA	0	0	0	0	0	0	0	0	0	0	0	0	0	0	0	0
sq833	Archaea	Nanohaloarchaeota	Nanosalinia	Nanosalinales	JAFCCC01	JAFCCC01	0	0	0	0	0	0	0	0	0	0	0	0	0	0	0	0
sq834	Archaea	Nanoarchaeota	Nanoarchaeia	Pacearchaeales	GW2011-AR1	NA	0	0	0	0	0	0	0	0	0	0	0	0	0	0	0	0
sq835	Archaea	Nanoarchaeota	Nanoarchaeia	Woesearchaeales	NA	NA	0	0	0	0	0	0	0	0	0	0	0	0	0	0	0	0
sq836	Archaea	Nanoarchaeota	Nanoarchaeia	Pacearchaeales	GW2011-AR1	NA	0	0	0	0	0	0	0	0	0	0	0	0	0	0	0	0
sq837	Archaea	Nanoarchaeota	Nanoarchaeia	Pacearchaeales	GW2011-AR1	NA	0	0	9	0.000404167	0	0	0	0	0	0	0	0	0	0	0	0
sq838	Archaea	Asgardarchaeota	Heimdallarchaeia	Hodarchaeales	Hodarchaeaceae	Hodarchaeum	0	0	0	0	9	0.000399982	0	0	0	0	0	0	0	0	0	0
sq839	Archaea	Nanoarchaeota	Nanoarchaeia	Woesearchaeales	JAHWIC01	JAHWIC01	0	0	0	0	0	0	0	0	0	0	0	0	0	0	0	0
sq840	Archaea	Nanoarchaeota	Nanoarchaeia	Pacearchaeales	NA	NA	0	0	0	0	0	0	0	0	0	0	0	0	0	0	0	0
sq841	Archaea	Nanoarchaeota	Nanoarchaeia	Woesearchaeales	NA	NA	0	0	0	0	0	0	0	0	0	0	0	0	0	0	0	0
sq842	Archaea	Halobacteriota	Syntropharchaeia	ANME-1	ANME-1	NA	1	2.73224e-05	0	0	1	4.44425e-05	4	0.000118963	0	0	1	2.59963e-05	0	0	0	0
sq843	Archaea	Thermoplasmatota	JAEHCK01	JAEHCK01	JAEHCK01	JAEHCK01	0	0	1	4.49075e-05	1	4.44425e-05	6	0.000178444	0	0	0	0	0	0	0	0
sq844	Archaea	Thermoproteota	Bathyarchaeia	TCS64	TCS64	GCA-2726865	0	0	0	0	2	8.88849e-05	0	0	0	0	0	0	0	0	0	0
sq845	Archaea	Thermoproteota	Bathyarchaeia	B26-1	NA	NA	0	0	0	0	0	0	0	0	0	0	0	0	0	0	0	0
sq846	Archaea	Nanoarchaeota	Nanoarchaeia	Pacearchaeales	GW2011-AR1	NA	0	0	0	0	0	0	0	0	2	3.66912e-05	0	0	0	0	0	0
sq847	Archaea	Thermoproteota	Bathyarchaeia	TCS64	TCS64	RBG-16-57-9	0	0	0	0	0	0	0	0	0	0	0	0	0	0	0	0
sq848	Archaea	Thermoplasmatota	EX4484-6	EX4484-6	EX4484-6	EX4484-6	0	0	0	0	0	0	0	0	2	3.66912e-05	4	0.000103985	0	0	0	0
sq849	Archaea	Nanoarchaeota	Nanoarchaeia	Pacearchaeales	GW2011-AR1	NA	0	0	0	0	0	0	0	0	0	0	0	0	1	8.63394e-06	0	0
sq850	Archaea	Nanoarchaeota	Nanoarchaeia	Pacearchaeales	GW2011-AR1	NA	0	0	0	0	0	0	0	0	0	0	0	0	0	0	0	0
sq851	Archaea	Nanoarchaeota	Nanoarchaeia	Woesearchaeales	NA	NA	0	0	0	0	0	0	0	0	0	0	0	0	0	0	0	0
sq852	Archaea	Micrarchaeota	Micrarchaeia	Anstonellales	Bilamarchaeaceae	Bilamarchaeum	0	0	0	0	0	0	0	0	0	0	0	0	0	0	0	0
sq853	Archaea	Halobacteriota	Halobacteria	Halobacteriales	Haloferacaceae	Halobellus	0	0	0	0	0	0	0	0	0	0	0	0	0	0	0	0
sq854	Archaea	NA	NA	NA	NA	NA	0	0	0	0	0	0	0	0	0	0	0	0	0	0	0	0
sq855	Archaea	NA	NA	NA	NA	NA	0	0	0	0	0	0	0	0	0	0	0	0	0	0	0	0
sq856	Archaea	Nanoarchaeota	Nanoarchaeia	Pacearchaeales	GW2011-AR1	JAFCDK01	0	0	0	0	0	0	0	0	0	0	0	0	0	0	0	0
sq857	Archaea	Thermoproteota	Bathyarchaeia	NA	NA	NA	0	0	0	0	0	0	0	0	0	0	0	0	0	0	0	0
sq858	Archaea	NA	NA	NA	NA	NA	3	8.19672e-05	0	0	1	4.44425e-05	2	5.94813e-05	1	1.83456e-05	0	0	0	0	0	0
sq859	Archaea	Thermoproteota	Bathyarchaeia	NA	NA	NA	1	2.73224e-05	0	0	0	0	0	0	0	0	0	0	0	0	0	0
sq860	Archaea	Thermoproteota	Bathyarchaeia	NA	NA	NA	0	0	8	0.00035926	0	0	0	0	0	0	0	0	0	0	0	0
sq861	Archaea	Nanoarchaeota	Nanoarchaeia	Pacearchaeales	GW2011-AR1	NA	0	0	4	0.00017963	0	0	0	0	0	0	0	0	0	0	0	0
sq862	Archaea	Nanoarchaeota	Nanoarchaeia	Pacearchaeales	GW2011-AR1	JABIDS01	0	0	0	0	2	8.88849e-05	0	0	0	0	0	0	0	0	0	0
sq863	Archaea	NA	NA	NA	NA	NA	0	0	0	0	0	0	0	0	0	0	0	0	0	0	0	0
sq864	Archaea	Thermoproteota	Bathyarchaeia	TCS64	TCS64	NA	0	0	0	0	0	0	0	0	0	0	0	0	0	0	0	0
sq865	Archaea	Thermoproteota	NA	NA	NA	NA	0	0	0	0	0	0	0	0	0	0	0	0	0	0	0	0
sq866	Archaea	Nanoarchaeota	Nanoarchaeia	UBA10117	NA	NA	0	0	0	0	0	0	0	0	0	0	0	0	0	0	0	0
sq867	Archaea	Thermoproteota	Bathyarchaeia	B26-1	NA	NA	0	0	0	0	0	0	0	0	0	0	0	0	0	0	0	0
sq868	Archaea	NA	NA	NA	NA	NA	0	0	0	0	0	0	0	0	0	0	0	0	1	8.63394e-06	0	0
sq869	Archaea	Thermoproteota	NA	NA	NA	NA	3	8.19672e-05	0	0	0	0	2	5.94813e-05	0	0	0	0	0	0	0	0
sq870	Archaea	NA	NA	NA	NA	NA	0	0	0	0	0	0	0	0	0	0	0	0	0	0	0	0
sq871	Archaea	Thermoplasmatota	Poseidoniia	Poseidoniales	Thalassarchaeaceae	NA	0	0	0	0	1	4.44425e-05	0	0	0	0	0	0	0	0	0	0
sq872	Archaea	Halobacteriota	Halobacteria	Halobacteriales	Halobacteriaceae	NA	0	0	0	0	0	0	0	0	0	0	0	0	0	0	0	0
sq873	Archaea	Aenigmatarchaeota	Aenigmatarchaeia	CG10238-14	CG10238-14	CG10238-14	0	0	0	0	0	0	1	2.97407e-05	0	0	0	0	0	0	0	0
sq874	Archaea	Aenigmatarchaeota	Aenigmatarchaeia	NA	NA	NA	1	2.73224e-05	0	0	0	0	0	0	0	0	0	0	0	0	0	0
sq875	Archaea	Thermoplasmatota	E2	NA	NA	NA	0	0	0	0	2	8.88849e-05	7	0.000208185	0	0	0	0	0	0	0	0
sq876	Archaea	Thermoproteota	Bathyarchaeia	B26-1	NA	NA	2	5.46448e-05	0	0	0	0	0	0	0	0	0	0	0	0	0	0
sq877	Archaea	Asgardarchaeota	Lokiarchaeia	CR-4	SOKP01	FT1-020	0	0	5	0.000224537	0	0	0	0	0	0	0	0	0	0	0	0
sq878	Archaea	Asgardarchaeota	Lokiarchaeia	Helarchaeales	HEL-GB-A	JABXJT01	0	0	0	0	2	8.88849e-05	0	0	0	0	0	0	0	0	0	0
sq879	Archaea	Thermoproteota	NA	NA	NA	NA	0	0	0	0	0	0	1	2.97407e-05	0	0	0	0	0	0	0	0
sq880	Archaea	Halobacteriota	Methanomicrobia	Methanomicrobiales	NA	NA	0	0	0	0	0	0	0	0	0	0	0	0	0	0	0	0
sq881	Archaea	Altiarchaeota	Altiarchaeia	IMC4	NA	NA	0	0	0	0	0	0	0	0	0	0	0	0	0	0	0	0
sq882	Archaea	Nanoarchaeota	Nanoarchaeia	Pacearchaeales	GW2011-AR1	NA	0	0	0	0	0	0	0	0	0	0	0	0	0	0	0	0
sq883	Archaea	Thermoplasmatota	E2	DHVEG-1	DHVEG-1	NA	0	0	0	0	0	0	0	0	0	0	0	0	0	0	0	0
sq884	Archaea	NA	NA	NA	NA	NA	0	0	0	0	0	0	0	0	0	0	0	0	0	0	0	0
sq885	Archaea	Thermoproteota	Bathyarchaeia	B26-1	NA	NA	3	8.19672e-05	0	0	0	0	1	2.97407e-05	0	0	0	0	0	0	0	0
sq886	Archaea	Thermoproteota	Bathyarchaeia	B26-1	NA	NA	1	2.73224e-05	0	0	5	0.000222212	1	2.97407e-05	0	0	0	0	0	0	0	0
sq887	Archaea	NA	NA	NA	NA	NA	1	2.73224e-05	0	0	0	0	2	5.94813e-05	0	0	0	0	0	0	0	0
sq888	Archaea	Halobacteriota	Methanomicrobia	Methanomicrobiales	Methanomicrobiaceae	DSDF01	0	0	0	0	1	4.44425e-05	0	0	0	0	0	0	0	0	0	0
sq889	Archaea	Thermoproteota	Bathyarchaeia	TCS64	TCS64	NA	0	0	0	0	0	0	4	0.000118963	0	0	0	0	0	0	0	0
sq890	Archaea	Halobacteriota	Halobacteria	Halobacteriales	Natrialbaceae	Natrinema	0	0	0	0	0	0	0	0	0	0	0	0	0	0	0	0
sq891	Archaea	Thermoproteota	Bathyarchaeia	NA	NA	NA	0	0	0	0	0	0	0	0	0	0	0	0	0	0	0	0
sq892	Archaea	Thermoproteota	Bathyarchaeia	TCS64	TCS64	UBA8941	0	0	0	0	0	0	0	0	0	0	0	0	0	0	0	0
sq893	Archaea	Thermoproteota	Bathyarchaeia	B26-1	NA	NA	0	0	0	0	0	0	0	0	0	0	0	0	0	0	0	0
sq894	Archaea	Altiarchaeota	Altiarchaeia	IMC4	WOR-SM1-SCG	WOR-SM1-SCG	0	0	0	0	0	0	0	0	0	0	0	0	0	0	0	0
sq895	Archaea	Asgardarchaeota	Thorarchaeia	Thorarchaeales	Thorarchaeaceae	MP8T-1	0	0	0	0	0	0	0	0	0	0	0	0	0	0	0	0
sq896	Archaea	Aenigmatarchaeota	Aenigmatarchaeia	QMZP01	JAFGSV01	JAFGFG01	0	0	0	0	0	0	0	0	0	0	0	0	0	0	0	0
sq897	Archaea	Nanoarchaeota	Nanoarchaeia	Tiddalikarchaeales	Tiddalikarchaeaceae	CG07-land	0	0	0	0	0	0	0	0	0	0	0	0	0	0	0	0
sq898	Archaea	Nanoarchaeota	Nanoarchaeia	Pacearchaeales	GW2011-AR1	JAFCES01	0	0	0	0	0	0	0	0	0	0	0	0	0	0	0	0
sq899	Archaea	Nanoarchaeota	Nanoarchaeia	Pacearchaeales	GW2011-AR1	NA	1	2.73224e-05	2	8.9815e-05	2	8.88849e-05	2	5.94813e-05	0	0	0	0	0	0	0	0
sq900	Archaea	NA	NA	NA	NA	NA	1	2.73224e-05	0	0	0	0	3	8.9222e-05	0	0	0	0	0	0	0	0
sq901	Archaea	Thermoplasmatota	NA	NA	NA	NA	1	2.73224e-05	0	0	0	0	7	0.000208185	0	0	0	0	0	0	0	0
sq902	Archaea	NA	NA	NA	NA	NA	0	0	0	0	0	0	0	0	0	0	2	5.19926e-05	0	0	0	0
sq903	Archaea	B1Sed10-29	B1Sed10-29	B1Sed10-29	NA	NA	3	8.19672e-05	0	0	0	0	0	0	0	0	0	0	0	0	0	0
sq904	Archaea	Asgardarchaeota	Lokiarchaeia	CR-4	SOKP01	NA	2	5.46448e-05	0	0	0	0	0	0	0	0	0	0	0	0	0	0
sq905	Archaea	Thermoproteota	Bathyarchaeia	B26-1	BA1	BIN-L-1	0	0	7	0.000314352	0	0	0	0	0	0	0	0	0	0	0	0
sq906	Archaea	Thermoproteota	Bathyarchaeia	NA	NA	NA	0	0	4	0.00017963	0	0	0	0	0	0	0	0	0	0	0	0
sq907	Archaea	Thermoproteota	Bathyarchaeia	B26-1	UBA233	NA	0	0	0	0	4	0.00017777	0	0	0	0	0	0	0	0	0	0
sq908	Archaea	Thermoproteota	Bathyarchaeia	B26-1	NA	NA	0	0	0	0	0	0	2	5.94813e-05	0	0	0	0	0	0	0	0
sq909	Archaea	Thermoproteota	Bathyarchaeia	NA	NA	NA	3	8.19672e-05	0	0	0	0	0	0	0	0	0	0	0	0	0	0
sq910	Archaea	Asgardarchaeota	Lokiarchaeia	CR-4	AMARA-1	AMARA-1	0	0	0	0	2	8.88849e-05	2	5.94813e-05	0	0	0	0	0	0	0	0
sq911	Archaea	Halobacteriota	UBA148	UBA148	UBA148	UBA148	0	0	0	0	0	0	0	0	0	0	0	0	0	0	0	0
sq912	Archaea	Thermoproteota	NA	NA	NA	NA	0	0	0	0	0	0	0	0	0	0	0	0	2	1.72679e-05	0	0
sq913	Archaea	Nanoarchaeota	Nanoarchaeia	Pacearchaeales	GW2011-AR1	NA	7	0.000191257	0	0	0	0	0	0	0	0	0	0	0	0	0	0
sq914	Archaea	NA	NA	NA	NA	NA	1	2.73224e-05	0	0	0	0	4	0.000118963	0	0	0	0	0	0	0	0
sq915	Archaea	Thermoproteota	Bathyarchaeia	TCS64	TCS64	RBG-16-57-9	0	0	0	0	0	0	0	0	0	0	0	0	0	0	0	0
sq916	Archaea	Nanoarchaeota	Nanoarchaeia	Pacearchaeales	GW2011-AR1	NA	0	0	0	0	0	0	0	0	0	0	0	0	0	0	0	0
sq917	Archaea	Nanoarchaeota	Nanoarchaeia	Pacearchaeales	GW2011-AR1	NA	0	0	0	0	0	0	0	0	0	0	0	0	0	0	0	0
sq918	Archaea	Nanoarchaeota	Nanoarchaeia	Pacearchaeales	GW2011-AR1	NA	0	0	0	0	0	0	0	0	0	0	0	0	0	0	0	0
sq919	Archaea	NA	NA	NA	NA	NA	0	0	0	0	3	0.000133327	0	0	1	1.83456e-05	0	0	0	0	0	0
sq920	Archaea	Halobacteriota	Methanomicrobia	Methanomicrobiales	NA	NA	0	0	0	0	1	4.44425e-05	0	0	0	0	0	0	0	0	0	0
sq921	Archaea	Halobacteriota	Halobacteria	Halobacteriales	Haloferacaceae	Halobaculum	0	0	0	0	0	0	0	0	0	0	0	0	0	0	0	0
sq922	Archaea	NA	NA	NA	NA	NA	0	0	0	0	0	0	0	0	0	0	0	0	0	0	0	0
sq923	Archaea	Nanoarchaeota	Nanoarchaeia	Pacearchaeales	GW2011-AR1	JABIDS01	0	0	0	0	0	0	0	0	0	0	0	0	0	0	0	0
sq924	Archaea	Thermoproteota	Bathyarchaeia	TCS64	TCS64	RBG-16-57-9	0	0	0	0	0	0	0	0	0	0	0	0	0	0	0	0
sq925	Archaea	Micrarchaeota	Micrarchaeia	Anstonellales	Bilamarchaeaceae	Bilamarchaeum	0	0	0	0	0	0	0	0	0	0	0	0	0	0	0	0
sq926	Archaea	Nanoarchaeota	Nanoarchaeia	Pacearchaeales	GW2011-AR1	NA	0	0	0	0	0	0	0	0	0	0	0	0	0	0	0	0
sq927	Archaea	Thermoproteota	Bathyarchaeia	TCS64	TCS64	RBG-16-57-9	0	0	0	0	0	0	0	0	0	0	0	0	0	0	0	0
sq928	Archaea	NA	NA	NA	NA	NA	0	0	0	0	0	0	0	0	2	3.66912e-05	0	0	0	0	0	0
sq929	Archaea	Nanoarchaeota	Nanoarchaeia	Pacearchaeales	GW2011-AR1	JAFCES01	0	0	0	0	0	0	0	0	0	0	0	0	0	0	0	0
sq930	Archaea	Altiarchaeota	Altiarchaeia	IMC4	MCBC01	MCBC01	0	0	0	0	0	0	0	0	0	0	0	0	0	0	0	0
sq931	Archaea	Thermoproteota	Nitrososphaeria	Nitrososphaerales	Nitrososphaeraceae	NA	0	0	0	0	0	0	0	0	0	0	0	0	0	0	0	0
sq932	Archaea	Nanoarchaeota	Nanoarchaeia	Pacearchaeales	GW2011-AR1	NA	0	0	0	0	0	0	0	0	0	0	0	0	0	0	0	0
sq933	Archaea	Thermoproteota	Bathyarchaeia	TCS64	TCS64	RBG-16-57-9	0	0	0	0	0	0	0	0	0	0	0	0	0	0	0	0
sq934	Archaea	Thermoproteota	Nitrososphaeria	Nitrososphaerales	Nitrosopumilaceae	NA	0	0	0	0	0	0	0	0	0	0	0	0	0	0	0	0
sq935	Archaea	Thermoproteota	Bathyarchaeia	NA	NA	NA	1	2.73224e-05	0	0	0	0	0	0	0	0	0	0	0	0	0	0
sq936	Archaea	NA	NA	NA	NA	NA	0	0	0	0	0	0	0	0	0	0	0	0	0	0	0	0
sq937	Archaea	Halobacteriota	Methanocellia	Methanocellales	Methanocellaceae	Methanocella	0	0	0	0	0	0	0	0	0	0	0	0	0	0	0	0
sq938	Archaea	Thermoproteota	Bathyarchaeia	B26-1	NA	NA	0	0	0	0	0	0	0	0	0	0	0	0	0	0	0	0
sq939	Archaea	Nanoarchaeota	Nanoarchaeia	Pacearchaeales	GW2011-AR1	JABIDS01	0	0	0	0	0	0	0	0	0	0	0	0	0	0	0	0
sq940	Archaea	Nanoarchaeota	Nanoarchaeia	Pacearchaeales	GW2011-AR1	NA	1	2.73224e-05	0	0	0	0	1	2.97407e-05	0	0	0	0	0	0	0	0
sq941	Archaea	NA	NA	NA	NA	NA	0	0	0	0	0	0	0	0	0	0	0	0	0	0	0	0
sq942	Archaea	Thermoplasmatota	Thermoplasmata	Methanomassiliicoccales	NA	NA	0	0	0	0	0	0	0	0	6	0.000110074	0	0	0	0	0	0
sq943	Archaea	Thermoproteota	Bathyarchaeia	B26-1	NA	NA	0	0	0	0	0	0	0	0	0	0	0	0	0	0	0	0
sq944	Archaea	Nanoarchaeota	Nanoarchaeia	Pacearchaeales	GW2011-AR1	NA	0	0	0	0	0	0	0	0	0	0	0	0	0	0	0	0
sq945	Archaea	Thermoproteota	NA	NA	NA	NA	0	0	0	0	0	0	0	0	0	0	0	0	0	0	0	0
sq946	Archaea	Nanoarchaeota	Nanoarchaeia	Pacearchaeales	GW2011-AR1	NA	0	0	0	0	0	0	0	0	0	0	0	0	0	0	0	0
sq947	Archaea	Thermoproteota	Nitrososphaeria	Nitrososphaerales	Nitrosopumilaceae	NA	0	0	0	0	0	0	0	0	0	0	0	0	0	0	0	0
sq948	Archaea	Thermoproteota	Bathyarchaeia	B26-1	NA	NA	0	0	0	0	0	0	0	0	0	0	0	0	0	0	0	0
sq949	Archaea	Halobacteriota	Halobacteria	Halobacteriales	Haladaptataceae	Haladaptatus	0	0	0	0	0	0	0	0	0	0	0	0	0	0	0	0
sq950	Archaea	Nanoarchaeota	Nanoarchaeia	NA	NA	NA	2	5.46448e-05	0	0	0	0	0	0	0	0	0	0	0	0	0	0
sq951	Archaea	Asgardarchaeota	Lokiarchaeia	CR-4	MK-D1	Prometheoarchaeum	0	0	6	0.000269445	0	0	0	0	0	0	0	0	0	0	0	0
sq952	Archaea	NA	NA	NA	NA	NA	0	0	0	0	1	4.44425e-05	0	0	0	0	0	0	0	0	0	0
sq953	Archaea	Thermoplasmatota	NA	NA	NA	NA	0	0	0	0	0	0	2	5.94813e-05	0	0	0	0	0	0	0	0
sq954	Archaea	Nanoarchaeota	Nanoarchaeia	Pacearchaeales	GW2011-AR1	NA	0	0	0	0	0	0	0	0	0	0	0	0	0	0	0	0
sq955	Archaea	NA	NA	NA	NA	NA	0	0	0	0	0	0	0	0	0	0	0	0	0	0	0	0
sq956	Archaea	NA	NA	NA	NA	NA	0	0	0	0	0	0	0	0	0	0	0	0	0	0	0	0
sq957	Archaea	Nanoarchaeota	Nanoarchaeia	Woesearchaeales	JAFCFN01	JAFCFN01	0	0	0	0	0	0	0	0	0	0	0	0	0	0	0	0
sq958	Archaea	Thermoproteota	Bathyarchaeia	NA	NA	NA	0	0	0	0	0	0	0	0	0	0	0	0	0	0	0	0
sq959	Archaea	Nanoarchaeota	Nanoarchaeia	Pacearchaeales	GW2011-AR1	NA	0	0	0	0	0	0	0	0	0	0	0	0	0	0	0	0
sq960	Archaea	Thermoproteota	Bathyarchaeia	B26-1	NA	NA	0	0	0	0	0	0	0	0	0	0	0	0	0	0	0	0
sq961	Archaea	Nanoarchaeota	Nanoarchaeia	Pacearchaeales	GW2011-AR1	NA	0	0	0	0	0	0	0	0	0	0	0	0	0	0	0	0
sq962	Archaea	Nanoarchaeota	Nanoarchaeia	Pacearchaeales	GW2011-AR1	JADFRY01	0	0	0	0	0	0	0	0	0	0	0	0	0	0	0	0
sq963	Archaea	Nanoarchaeota	Nanoarchaeia	Pacearchaeales	GW2011-AR1	NA	0	0	0	0	0	0	0	0	0	0	0	0	0	0	0	0
sq964	Archaea	Nanoarchaeota	Nanoarchaeia	Pacearchaeales	GW2011-AR1	NA	0	0	0	0	0	0	0	0	0	0	0	0	0	0	0	0
sq965	Archaea	Aenigmatarchaeota	Aenigmatarchaeia	NA	NA	NA	1	2.73224e-05	0	0	0	0	0	0	0	0	0	0	0	0	0	0
sq966	Archaea	Altiarchaeota	Altiarchaeia	IMC4	QMZM01	NA	0	0	2	8.9815e-05	1	4.44425e-05	3	8.9222e-05	0	0	0	0	0	0	0	0
sq967	Archaea	Hadarchaeota	Hadarchaeia	Hadarchaeales	NA	NA	0	0	0	0	0	0	0	0	0	0	0	0	0	0	0	0
sq968	Archaea	Nanoarchaeota	Nanoarchaeia	Pacearchaeales	NA	NA	0	0	0	0	0	0	0	0	0	0	0	0	0	0	0	0
sq969	Archaea	Thermoproteota	Bathyarchaeia	NA	NA	NA	0	0	0	0	0	0	0	0	0	0	0	0	0	0	0	0
sq970	Archaea	Thermoplasmatota	EX4484-6	EX4484-6	EX4484-6	EX4484-6	0	0	0	0	0	0	0	0	1	1.83456e-05	2	5.19926e-05	0	0	0	0
sq971	Archaea	Thermoproteota	NA	NA	NA	NA	0	0	0	0	0	0	0	0	0	0	0	0	0	0	0	0
sq972	Archaea	Thermoplasmatota	E2	DHVEG-1	DHVEG-1	SM1-50	1	2.73224e-05	0	0	0	0	3	8.9222e-05	0	0	2	5.19926e-05	0	0	0	0
sq973	Archaea	Halobacteriota	Methanomicrobia	Methanomicrobiales	Methanomicrobiaceae	LKUD01	0	0	0	0	0	0	0	0	0	0	0	0	0	0	0	0
sq974	Archaea	Halobacteriota	Halobacteria	Halobacteriales	Haloferacaceae	Halohasta	0	0	0	0	0	0	0	0	0	0	0	0	0	0	0	0
sq975	Archaea	Methanobacteriota	Methanobacteria	Methanobacteriales	Methanobacteriaceae	Methanobrevibacter_A	0	0	0	0	0	0	0	0	0	0	0	0	0	0	0	0
sq976	Archaea	NA	NA	NA	NA	NA	0	0	0	0	0	0	0	0	0	0	0	0	0	0	0	0
sq977	Archaea	Thermoproteota	Bathyarchaeia	NA	NA	NA	2	5.46448e-05	0	0	0	0	0	0	0	0	0	0	0	0	0	0
sq978	Archaea	NA	NA	NA	NA	NA	0	0	4	0.00017963	0	0	1	2.97407e-05	0	0	0	0	0	0	0	0
sq979	Archaea	Thermoproteota	NA	NA	NA	NA	0	0	0	0	3	0.000133327	0	0	0	0	0	0	0	0	0	0
sq980	Archaea	NA	NA	NA	NA	NA	0	0	0	0	2	8.88849e-05	2	5.94813e-05	0	0	0	0	0	0	0	0
sq981	Archaea	Halobacteriota	Halobacteria	Halobacteriales	Haloferacaceae	Halogranum	0	0	0	0	0	0	2	5.94813e-05	0	0	0	0	0	0	0	0
sq982	Archaea	Thermoproteota	Bathyarchaeia	B26-1	NA	NA	0	0	0	0	0	0	0	0	0	0	0	0	0	0	0	0
sq983	Archaea	Thermoproteota	Bathyarchaeia	B26-1	NA	NA	0	0	0	0	0	0	0	0	0	0	0	0	0	0	0	0
sq984	Archaea	Nanoarchaeota	Nanoarchaeia	Pacearchaeales	GW2011-AR1	NA	0	0	0	0	0	0	0	0	0	0	0	0	0	0	0	0
sq985	Archaea	Halobacteriota	Halobacteria	Halobacteriales	Haladaptataceae	Halorussus	0	0	0	0	0	0	0	0	0	0	0	0	0	0	0	0
sq986	Archaea	Nanoarchaeota	Nanoarchaeia	Pacearchaeales	GW2011-AR1	NA	0	0	0	0	0	0	0	0	0	0	0	0	0	0	0	0
sq987	Archaea	Thermoproteota	NA	NA	NA	NA	0	0	0	0	0	0	0	0	0	0	0	0	0	0	0	0
sq988	Archaea	NA	NA	NA	NA	NA	0	0	0	0	0	0	0	0	0	0	0	0	0	0	0	0
sq989	Archaea	Aenigmatarchaeota	Aenigmatarchaeia	QMZP01	JAFGSV01	JAFGFG01	0	0	0	0	0	0	0	0	0	0	0	0	0	0	0	0
sq990	Archaea	Thermoplasmatota	E2	DHVEG-1	DHVEG-1	NA	0	0	0	0	0	0	0	0	0	0	0	0	0	0	0	0
sq991	Archaea	NA	NA	NA	NA	NA	0	0	0	0	0	0	0	0	0	0	0	0	0	0	0	0
sq992	Archaea	Nanoarchaeota	Nanoarchaeia	SCGC-AAA011-G17	NA	NA	2	5.46448e-05	1	4.49075e-05	0	0	0	0	0	0	0	0	0	0	0	0
sq993	Archaea	Thermoproteota	Bathyarchaeia	TCS64	TCS64	RBG-16-57-9	4	0.00010929	0	0	0	0	0	0	0	0	0	0	0	0	0	0
sq994	Archaea	Thermoproteota	NA	NA	NA	NA	3	8.19672e-05	0	0	0	0	2	5.94813e-05	0	0	0	0	0	0	0	0
sq995	Archaea	Thermoplasmatota	E2	DHVEG-1	DHVEG-1	NA	2	5.46448e-05	0	0	0	0	0	0	0	0	0	0	0	0	0	0
sq996	Archaea	Nanoarchaeota	Nanoarchaeia	Pacearchaeales	GW2011-AR1	NA	0	0	5	0.000224537	0	0	0	0	0	0	0	0	0	0	0	0
sq997	Archaea	Thermoplasmatota	E2	DHVEG-1	DHVEG-1	JAJISJ01	0	0	0	0	0	0	1	2.97407e-05	0	0	0	0	0	0	0	0
sq998	Archaea	NA	NA	NA	NA	NA	0	0	0	0	0	0	0	0	0	0	0	0	0	0	0	0
sq999	Archaea	Nanoarchaeota	Nanoarchaeia	Pacearchaeales	GW2011-AR1	JAGVXH01	0	0	0	0	0	0	0	0	0	0	0	0	0	0	0	0
sq1000	Archaea	Thermoplasmatota	Thermoplasmata	SG8-5	NA	NA	0	0	0	0	0	0	0	0	0	0	0	0	0	0	0	0
sq1001	Archaea	NA	NA	NA	NA	NA	0	0	0	0	0	0	0	0	0	0	0	0	0	0	0	0
sq1002	Archaea	Thermoplasmatota	EX4484-6	EX4484-6	EX4484-6	EX4484-6	0	0	0	0	0	0	0	0	0	0	1	2.59963e-05	0	0	0	0
sq1003	Archaea	Nanoarchaeota	Nanoarchaeia	Pacearchaeales	GW2011-AR1	NA	0	0	0	0	0	0	0	0	0	0	0	0	0	0	0	0
sq1004	Archaea	Thermoplasmatota	E2	DHVEG-1	DHVEG-1	NA	0	0	0	0	0	0	0	0	0	0	0	0	0	0	0	0
sq1005	Archaea	Nanoarchaeota	Nanoarchaeia	Woesearchaeales	NA	NA	0	0	0	0	0	0	0	0	0	0	0	0	0	0	0	0
sq1006	Archaea	NA	NA	NA	NA	NA	0	0	0	0	0	0	0	0	0	0	0	0	0	0	0	0
sq1007	Archaea	Nanoarchaeota	Nanoarchaeia	Pacearchaeales	GW2011-AR1	NA	0	0	0	0	0	0	0	0	0	0	0	0	0	0	0	0
sq1008	Archaea	Asgardarchaeota	Sifarchaeia	Borrarchaeales	Borrarchaeaceae	Borrarchaeum	1	2.73224e-05	0	0	0	0	0	0	0	0	0	0	0	0	0	0
sq1009	Archaea	Hadarchaeota	Hadarchaeia	Hadarchaeales	Hadarchaeaceae	NA	0	0	5	0.000224537	0	0	0	0	0	0	0	0	0	0	0	0
sq1010	Archaea	NA	NA	NA	NA	NA	0	0	0	0	0	0	0	0	0	0	0	0	0	0	0	0
sq1011	Archaea	NA	NA	NA	NA	NA	0	0	0	0	0	0	0	0	0	0	0	0	0	0	0	0
sq1012	Archaea	Thermoproteota	Bathyarchaeia	NA	NA	NA	2	5.46448e-05	0	0	0	0	0	0	0	0	0	0	0	0	0	0
sq1013	Archaea	Thermoproteota	Bathyarchaeia	B26-1	NA	NA	2	5.46448e-05	0	0	0	0	0	0	0	0	0	0	0	0	0	0
sq1014	Archaea	NA	NA	NA	NA	NA	0	0	5	0.000224537	0	0	0	0	0	0	0	0	0	0	0	0
sq1015	Archaea	Halobacteriota	Methanosarcinia	Methanotrichales	Methanotrichaceae	Methanothrix	0	0	0	0	1	4.44425e-05	0	0	0	0	0	0	0	0	0	0
sq1016	Archaea	Thermoproteota	Bathyarchaeia	40CM-2-53-6	NA	NA	0	0	0	0	0	0	0	0	0	0	0	0	0	0	0	0
sq1017	Archaea	NA	NA	NA	NA	NA	0	0	0	0	0	0	0	0	0	0	0	0	0	0	0	0
sq1018	Archaea	Nanoarchaeota	Nanoarchaeia	Pacearchaeales	GW2011-AR1	UBA73	3	8.19672e-05	0	0	0	0	0	0	0	0	0	0	0	0	0	0
sq1019	Archaea	Nanoarchaeota	Nanoarchaeia	Woesearchaeales	NA	NA	2	5.46448e-05	0	0	0	0	0	0	0	0	0	0	0	0	0	0
sq1020	Archaea	NA	NA	NA	NA	NA	0	0	0	0	1	4.44425e-05	0	0	0	0	0	0	0	0	0	0
sq1021	Archaea	Nanoarchaeota	Nanoarchaeia	SCGC-AAA011-G17	NA	NA	0	0	0	0	1	4.44425e-05	0	0	0	0	0	0	0	0	0	0
sq1022	Archaea	NA	NA	NA	NA	NA	0	0	0	0	0	0	1	2.97407e-05	0	0	0	0	0	0	0	0
sq1023	Archaea	Nanoarchaeota	Nanoarchaeia	Woesearchaeales	NA	NA	0	0	0	0	0	0	0	0	0	0	0	0	0	0	0	0
sq1024	Archaea	Nanoarchaeota	Nanoarchaeia	Pacearchaeales	GW2011-AR1	NA	0	0	0	0	0	0	0	0	0	0	0	0	0	0	0	0
sq1025	Archaea	Nanoarchaeota	Nanoarchaeia	Pacearchaeales	GW2011-AR1	NA	0	0	0	0	0	0	0	0	0	0	0	0	0	0	0	0
sq1026	Archaea	NA	NA	NA	NA	NA	0	0	0	0	0	0	0	0	0	0	0	0	0	0	0	0
sq1027	Archaea	Nanoarchaeota	Nanoarchaeia	Pacearchaeales	GW2011-AR1	NA	0	0	0	0	0	0	0	0	0	0	0	0	0	0	0	0
sq1028	Archaea	Nanoarchaeota	Nanoarchaeia	Pacearchaeales	GW2011-AR1	NA	0	0	0	0	0	0	0	0	0	0	0	0	0	0	0	0
sq1029	Archaea	Nanoarchaeota	Nanoarchaeia	Pacearchaeales	GW2011-AR1	NA	0	0	0	0	0	0	0	0	0	0	0	0	0	0	0	0
sq1030	Archaea	Nanoarchaeota	Nanoarchaeia	Pacearchaeales	NA	NA	0	0	0	0	0	0	0	0	0	0	0	0	0	0	0	0
sq1031	Archaea	Halobacteriota	Halobacteria	Halobacteriales	NA	NA	0	0	0	0	0	0	0	0	0	0	0	0	0	0	0	0
sq1032	Archaea	Nanoarchaeota	Nanoarchaeia	Pacearchaeales	GW2011-AR1	JABIDS01	0	0	0	0	0	0	0	0	0	0	0	0	0	0	0	0
sq1033	Archaea	Thermoplasmatota	Thermoplasmata	RBG-16-68-12	JAGMCJ01	JAGMCJ01	0	0	0	0	2	8.88849e-05	1	2.97407e-05	0	0	1	2.59963e-05	0	0	0	0
sq1034	Archaea	Nanoarchaeota	Nanoarchaeia	Pacearchaeales	NA	NA	0	0	0	0	0	0	3	8.9222e-05	0	0	0	0	0	0	0	0
sq1035	Archaea	Thermoproteota	Bathyarchaeia	B26-1	NA	NA	0	0	0	0	0	0	2	5.94813e-05	0	0	0	0	0	0	0	0
sq1036	Archaea	Thermoproteota	Bathyarchaeia	NA	NA	NA	0	0	0	0	0	0	0	0	0	0	0	0	0	0	0	0
sq1037	Archaea	Nanoarchaeota	Nanoarchaeia	Pacearchaeales	GW2011-AR1	NA	0	0	0	0	0	0	0	0	0	0	0	0	0	0	0	0
sq1038	Archaea	Nanoarchaeota	Nanoarchaeia	NA	NA	NA	0	0	0	0	0	0	0	0	0	0	0	0	0	0	0	0
sq1039	Archaea	Nanoarchaeota	Nanoarchaeia	Pacearchaeales	UBA12030	JACZVS01	0	0	0	0	0	0	0	0	0	0	0	0	0	0	0	0
sq1040	Archaea	NA	NA	NA	NA	NA	0	0	0	0	0	0	0	0	0	0	0	0	0	0	0	0
sq1041	Archaea	NA	NA	NA	NA	NA	0	0	0	0	0	0	0	0	0	0	0	0	0	0	0	0
sq1042	Archaea	Thermoproteota	Bathyarchaeia	B26-1	BA1	NA	0	0	0	0	0	0	0	0	0	0	0	0	0	0	0	0
sq1043	Archaea	NA	NA	NA	NA	NA	0	0	0	0	0	0	0	0	0	0	0	0	0	0	0	0
sq1044	Archaea	Nanoarchaeota	Nanoarchaeia	NA	NA	NA	0	0	0	0	0	0	0	0	0	0	0	0	0	0	0	0
sq1045	Archaea	NA	NA	NA	NA	NA	3	8.19672e-05	0	0	0	0	1	2.97407e-05	0	0	0	0	0	0	0	0
sq1046	Archaea	Nanoarchaeota	Nanoarchaeia	Woesearchaeales	WJKL01	JAHWIB01	0	0	0	0	0	0	0	0	0	0	0	0	0	0	0	0
sq1047	Archaea	Nanoarchaeota	Nanoarchaeia	Pacearchaeales	GW2011-AR1	NA	0	0	0	0	0	0	0	0	0	0	0	0	0	0	0	0
sq1048	Archaea	Nanoarchaeota	Nanoarchaeia	Pacearchaeales	GW2011-AR1	NA	4	0.00010929	0	0	0	0	0	0	0	0	0	0	0	0	0	0
sq1049	Archaea	Nanoarchaeota	Nanoarchaeia	Pacearchaeales	GW2011-AR1	NA	0	0	2	8.9815e-05	0	0	2	5.94813e-05	0	0	0	0	0	0	0	0
sq1050	Archaea	Thermoplasmatota	E2	DHVEG-1	DHVEG-1	NA	0	0	0	0	0	0	3	8.9222e-05	0	0	0	0	0	0	0	0
sq1051	Archaea	Methanobacteriota	Methanobacteria	Methanobacteriales	Methanobacteriaceae	Methanosphaera	0	0	0	0	0	0	0	0	0	0	0	0	0	0	0	0
sq1052	Archaea	Asgardarchaeota	Lokiarchaeia	CR-4	NA	NA	0	0	0	0	0	0	0	0	0	0	3	7.79889e-05	0	0	0	0
sq1053	Archaea	Asgardarchaeota	Heimdallarchaeia	Hodarchaeales	Hodarchaeaceae	Hodarchaeum	0	0	0	0	0	0	0	0	0	0	0	0	0	0	0	0
sq1054	Archaea	Thermoproteota	Bathyarchaeia	B26-1	NA	NA	0	0	0	0	0	0	0	0	0	0	0	0	0	0	0	0
sq1055	Archaea	Asgardarchaeota	Thorarchaeia	Thorarchaeales	Thorarchaeaceae	NA	0	0	0	0	0	0	0	0	0	0	0	0	0	0	0	0
sq1056	Archaea	Thermoproteota	Bathyarchaeia	B26-1	BA1	Kmv02	3	8.19672e-05	0	0	0	0	0	0	0	0	0	0	0	0	0	0
sq1057	Archaea	NA	NA	NA	NA	NA	0	0	0	0	2	8.88849e-05	0	0	0	0	0	0	0	0	0	0
sq1058	Archaea	NA	NA	NA	NA	NA	0	0	0	0	2	8.88849e-05	0	0	0	0	0	0	0	0	0	0
sq1059	Archaea	NA	NA	NA	NA	NA	0	0	0	0	0	0	0	0	0	0	0	0	0	0	0	0
sq1060	Archaea	Nanoarchaeota	Nanoarchaeia	Woesearchaeales	NA	NA	0	0	0	0	0	0	0	0	0	0	0	0	0	0	0	0
sq1061	Archaea	Halobacteriota	Halobacteria	Halobacteriales	Haloferacaceae	Halobaculum	0	0	0	0	0	0	0	0	0	0	0	0	1	8.63394e-06	0	0
sq1062	Archaea	Nanoarchaeota	Nanoarchaeia	Pacearchaeales	GW2011-AR1	NA	0	0	0	0	0	0	0	0	0	0	0	0	0	0	0	0
sq1063	Archaea	Nanoarchaeota	Nanoarchaeia	NA	NA	NA	0	0	0	0	0	0	0	0	0	0	0	0	0	0	0	0
sq1064	Archaea	Thermoproteota	NA	NA	NA	NA	0	0	0	0	0	0	0	0	0	0	0	0	0	0	0	0
sq1065	Archaea	Micrarchaeota	Micrarchaeia	Norongarragalinales	Norongarragalinaceae	UBA95	0	0	0	0	0	0	0	0	0	0	0	0	0	0	0	0
sq1066	Archaea	Thermoproteota	Nitrososphaeria	Nitrososphaerales	Nitrososphaeraceae	NA	0	0	0	0	0	0	0	0	0	0	0	0	0	0	0	0
sq1067	Archaea	Thermoplasmatota	NA	NA	NA	NA	0	0	0	0	0	0	0	0	0	0	0	0	0	0	0	0
sq1068	Archaea	Asgardarchaeota	Lokiarchaeia	CR-4	SOKP01	NA	0	0	0	0	0	0	0	0	0	0	0	0	0	0	0	0
sq1069	Archaea	Nanoarchaeota	Nanoarchaeia	Pacearchaeales	GW2011-AR1	ASMP01	0	0	0	0	0	0	0	0	0	0	0	0	0	0	0	0
sq1070	Archaea	Aenigmatarchaeota	Aenigmatarchaeia	PWEA01	JAGHBM01	JAGLWW01	1	2.73224e-05	0	0	0	0	0	0	0	0	0	0	0	0	0	0
sq1071	Archaea	Nanoarchaeota	Nanoarchaeia	NA	NA	NA	0	0	0	0	0	0	3	8.9222e-05	0	0	0	0	0	0	0	0
sq1072	Archaea	Nanoarchaeota	Nanoarchaeia	Pacearchaeales	GW2011-AR1	NA	0	0	0	0	0	0	3	8.9222e-05	0	0	0	0	0	0	0	0
sq1073	Archaea	NA	NA	NA	NA	NA	0	0	0	0	0	0	0	0	0	0	0	0	0	0	0	0
sq1074	Archaea	Nanoarchaeota	Nanoarchaeia	Pacearchaeales	GW2011-AR1	NA	0	0	0	0	0	0	0	0	0	0	0	0	0	0	0	0
sq1075	Archaea	Thermoproteota	NA	NA	NA	NA	0	0	0	0	0	0	0	0	0	0	0	0	0	0	0	0
sq1076	Archaea	NA	NA	NA	NA	NA	0	0	0	0	0	0	0	0	0	0	0	0	0	0	0	0
sq1077	Archaea	Nanoarchaeota	Nanoarchaeia	Pacearchaeales	GW2011-AR1	NA	0	0	0	0	0	0	0	0	0	0	0	0	0	0	0	0
sq1078	Archaea	Nanoarchaeota	Nanoarchaeia	Pacearchaeales	GW2011-AR1	NA	0	0	0	0	0	0	0	0	0	0	0	0	0	0	0	0
sq1079	Archaea	NA	NA	NA	NA	NA	0	0	0	0	0	0	0	0	0	0	0	0	0	0	0	0
sq1080	Archaea	Nanoarchaeota	Nanoarchaeia	Pacearchaeales	GW2011-AR1	NA	0	0	0	0	0	0	0	0	0	0	0	0	0	0	0	0
sq1081	Archaea	Methanobacteriota	Methanobacteria	Methanobacteriales	Methanobacteriaceae	Methanobrevibacter	0	0	0	0	0	0	0	0	0	0	0	0	0	0	0	0
sq1082	Archaea	Thermoplasmatota	E2	DHVEG-1	DHVEG-1	NA	0	0	0	0	0	0	1	2.97407e-05	0	0	0	0	0	0	0	0
sq1083	Archaea	Thermoproteota	Bathyarchaeia	NA	NA	NA	3	8.19672e-05	0	0	0	0	0	0	0	0	0	0	0	0	0	0
sq1084	Archaea	Thermoproteota	NA	NA	NA	NA	3	8.19672e-05	0	0	0	0	0	0	0	0	0	0	0	0	0	0
sq1085	Archaea	Halobacteriota	Halobacteria	Halobacteriales	NA	NA	0	0	0	0	0	0	0	0	0	0	0	0	0	0	0	0
sq1086	Archaea	Nanoarchaeota	Nanoarchaeia	Pacearchaeales	GW2011-AR1	NA	0	0	0	0	0	0	0	0	0	0	0	0	0	0	0	0
sq1087	Archaea	Nanoarchaeota	Nanoarchaeia	Pacearchaeales	GW2011-AR1	NA	0	0	0	0	0	0	0	0	0	0	0	0	0	0	0	0
sq1088	Archaea	Nanoarchaeota	Nanoarchaeia	Pacearchaeales	GW2011-AR1	NA	0	0	0	0	0	0	0	0	0	0	0	0	0	0	0	0
sq1089	Archaea	Nanoarchaeota	Nanoarchaeia	Pacearchaeales	GW2011-AR1	NA	0	0	0	0	0	0	0	0	0	0	0	0	0	0	0	0
sq1090	Archaea	Nanoarchaeota	Nanoarchaeia	Pacearchaeales	GW2011-AR1	NA	0	0	0	0	0	0	0	0	0	0	0	0	0	0	0	0
sq1091	Archaea	Thermoproteota	Bathyarchaeia	B26-1	BA1	Kmv02	0	0	0	0	0	0	1	2.97407e-05	0	0	0	0	0	0	0	0
sq1092	Archaea	Thermoproteota	Bathyarchaeia	B26-1	NA	NA	0	0	0	0	0	0	0	0	0	0	0	0	0	0	0	0
sq1093	Archaea	Nanoarchaeota	Nanoarchaeia	Woesearchaeales	NA	NA	0	0	0	0	0	0	0	0	0	0	0	0	0	0	0	0
sq1094	Archaea	Thermoplasmatota	E2	DHVEG-1	DHVEG-1	NA	0	0	0	0	0	0	0	0	0	0	0	0	0	0	0	0
sq1095	Archaea	NA	NA	NA	NA	NA	0	0	0	0	0	0	0	0	0	0	0	0	0	0	0	0
sq1096	Archaea	Thermoproteota	Bathyarchaeia	40CM-2-53-6	RBG-13-38-9	DTMT01	0	0	0	0	0	0	0	0	0	0	0	0	0	0	0	0
sq1097	Archaea	Nanoarchaeota	Nanoarchaeia	SCGC-AAA011-G17	UBA489	UBA489	0	0	0	0	0	0	0	0	0	0	0	0	0	0	0	0
sq1098	Archaea	Nanoarchaeota	Nanoarchaeia	Woesearchaeales	NA	NA	0	0	0	0	0	0	0	0	0	0	0	0	0	0	0	0
sq1099	Archaea	NA	NA	NA	NA	NA	2	5.46448e-05	0	0	0	0	0	0	0	0	0	0	0	0	0	0
sq1100	Archaea	NA	NA	NA	NA	NA	2	5.46448e-05	0	0	0	0	0	0	0	0	0	0	0	0	0	0
sq1101	Archaea	Nanoarchaeota	Nanoarchaeia	Pacearchaeales	GW2011-AR1	NA	2	5.46448e-05	0	0	0	0	0	0	0	0	0	0	0	0	0	0
sq1102	Archaea	Asgardarchaeota	Heimdallarchaeia	Hodarchaeales	LC-3	LC-3	0	0	0	0	0	0	0	0	0	0	0	0	0	0	0	0
sq1103	Archaea	Aenigmatarchaeota	Aenigmatarchaeia	QMZP01	NA	NA	0	0	0	0	0	0	0	0	0	0	1	2.59963e-05	0	0	0	0
sq1104	Archaea	Aenigmatarchaeota	Aenigmatarchaeia	QMZP01	NA	NA	0	0	0	0	0	0	0	0	0	0	0	0	0	0	0	0
sq1105	Archaea	Thermoproteota	Bathyarchaeia	NA	NA	NA	0	0	0	0	0	0	0	0	0	0	0	0	0	0	0	0
sq1106	Archaea	Nanoarchaeota	Nanoarchaeia	NA	NA	NA	0	0	0	0	0	0	0	0	0	0	0	0	0	0	0	0
sq1107	Archaea	Nanoarchaeota	Nanoarchaeia	Pacearchaeales	GW2011-AR1	NA	0	0	0	0	0	0	0	0	0	0	0	0	0	0	0	0
sq1108	Archaea	Nanoarchaeota	Nanoarchaeia	Pacearchaeales	GW2011-AR1	NA	0	0	0	0	0	0	0	0	0	0	0	0	0	0	0	0
sq1109	Archaea	Iainarchaeota	Iainarchaeia	Iainarchaeales	GCA-2688035	GCA-2688035	0	0	0	0	0	0	0	0	0	0	0	0	0	0	0	0
sq1110	Archaea	Thermoproteota	Nitrososphaeria	Nitrososphaerales	Nitrososphaeraceae	NA	0	0	0	0	0	0	0	0	0	0	0	0	0	0	0	0
sq1111	Archaea	Nanoarchaeota	Nanoarchaeia	Pacearchaeales	GW2011-AR1	NA	2	5.46448e-05	0	0	0	0	0	0	0	0	0	0	0	0	0	0
sq1112	Archaea	Halobacteriota	Methanosarcinia	Methanosarcinales	Methanosarcinaceae	NA	2	5.46448e-05	0	0	0	0	0	0	0	0	0	0	0	0	0	0
sq1113	Archaea	Asgardarchaeota	Lokiarchaeia	Helarchaeales	JABXJV01	JABXJV01	2	5.46448e-05	0	0	0	0	0	0	0	0	0	0	0	0	0	0
sq1114	Archaea	Thermoproteota	Bathyarchaeia	NA	NA	NA	0	0	0	0	0	0	2	5.94813e-05	0	0	0	0	0	0	0	0
sq1115	Archaea	Nanoarchaeota	Nanoarchaeia	Woesearchaeales	NA	NA	0	0	0	0	0	0	2	5.94813e-05	0	0	0	0	0	0	0	0
sq1116	Archaea	Nanoarchaeota	Nanoarchaeia	Pacearchaeales	GW2011-AR1	JAGVXI01	0	0	0	0	0	0	0	0	0	0	0	0	0	0	0	0
sq1117	Archaea	Asgardarchaeota	Lokiarchaeia	CR-4	SOKP01	SOKP01	0	0	0	0	0	0	0	0	0	0	0	0	0	0	0	0
sq1118	Archaea	Thermoproteota	NA	NA	NA	NA	0	0	0	0	0	0	0	0	0	0	2	5.19926e-05	0	0	0	0
sq1119	Archaea	NA	NA	NA	NA	NA	0	0	0	0	0	0	0	0	0	0	0	0	0	0	0	0
sq1120	Archaea	Nanoarchaeota	Nanoarchaeia	Woesearchaeales	NA	NA	0	0	0	0	0	0	0	0	0	0	0	0	0	0	0	0
sq1121	Archaea	Thermoproteota	Bathyarchaeia	NA	NA	NA	0	0	0	0	0	0	0	0	0	0	0	0	0	0	0	0
sq1122	Archaea	NA	NA	NA	NA	NA	0	0	0	0	0	0	0	0	0	0	0	0	0	0	0	0
sq1123	Archaea	Nanoarchaeota	Nanoarchaeia	Pacearchaeales	GW2011-AR1	ASMP01	0	0	0	0	0	0	0	0	0	0	0	0	0	0	0	0
sq1124	Archaea	Aenigmatarchaeota	Aenigmatarchaeia	GW2011-AR5	NA	NA	0	0	0	0	0	0	0	0	0	0	0	0	0	0	0	0
sq1125	Archaea	Nanoarchaeota	Nanoarchaeia	NA	NA	NA	0	0	0	0	0	0	0	0	0	0	0	0	0	0	0	0
sq1126	Archaea	Altiarchaeota	Altiarchaeia	IMC4	SCGC-AAA252-I15	WJMO01	0	0	0	0	0	0	0	0	0	0	0	0	0	0	0	0
sq1127	Archaea	Thermoproteota	Bathyarchaeia	B26-1	BA1	Kmv02	0	0	0	0	0	0	0	0	0	0	0	0	0	0	0	0
sq1128	Archaea	NA	NA	NA	NA	NA	0	0	0	0	0	0	0	0	0	0	0	0	0	0	0	0
sq1129	Archaea	Nanoarchaeota	Nanoarchaeia	Pacearchaeales	GW2011-AR1	NA	0	0	0	0	0	0	0	0	0	0	0	0	0	0	0	0
sq1130	Archaea	Nanoarchaeota	Nanoarchaeia	Woesearchaeales	NA	NA	0	0	0	0	0	0	0	0	0	0	0	0	0	0	0	0
sq1131	Archaea	Thermoproteota	Nitrososphaeria	Nitrososphaerales	NA	NA	0	0	0	0	0	0	0	0	0	0	0	0	0	0	0	0
sq1132	Archaea	NA	NA	NA	NA	NA	0	0	0	0	0	0	0	0	0	0	0	0	0	0	0	0
sq1133	Archaea	NA	NA	NA	NA	NA	0	0	0	0	0	0	0	0	0	0	2	5.19926e-05	0	0	0	0
sq1134	Archaea	NA	NA	NA	NA	NA	0	0	0	0	0	0	0	0	0	0	0	0	0	0	0	0
sq1135	Archaea	Halobacteriota	Halobacteria	Halobacteriales	Halobacteriaceae	NA	0	0	0	0	0	0	0	0	0	0	0	0	0	0	0	0
sq1136	Archaea	Nanoarchaeota	Nanoarchaeia	Pacearchaeales	GW2011-AR1	NA	2	5.46448e-05	0	0	0	0	0	0	0	0	0	0	0	0	0	0
sq1137	Archaea	Asgardarchaeota	Lokiarchaeia	CR-4	SOKP01	NA	2	5.46448e-05	0	0	0	0	0	0	0	0	0	0	0	0	0	0
sq1138	Archaea	Nanoarchaeota	Nanoarchaeia	Woesearchaeales	NA	NA	0	0	0	0	0	0	2	5.94813e-05	0	0	0	0	0	0	0	0
sq1139	Archaea	Iainarchaeota	Iainarchaeia	Iainarchaeales	GCA-2688035	NA	0	0	0	0	0	0	0	0	0	0	0	0	0	0	0	0
sq1140	Archaea	NA	NA	NA	NA	NA	0	0	0	0	0	0	0	0	0	0	0	0	0	0	0	0
sq1141	Archaea	Nanoarchaeota	Nanoarchaeia	Woesearchaeales	NA	NA	0	0	0	0	0	0	0	0	0	0	0	0	0	0	0	0
sq1142	Archaea	NA	NA	NA	NA	NA	0	0	0	0	0	0	0	0	0	0	0	0	0	0	0	0

## Sheet: S2
S2. Top hits of a megablast search of the Ca. Penumbrarchaeia ASV sq2 and 16S rRNA gene obtained from the Ca. Penumbrarchaeia MAG E3_1_d157 against the rRNA/ITS database of the NCBI RefSeq Targeted Loci Project
	Description	Query Cover	E value	Per. Ident	Acc Len	Accession
EX4484-6 ASV sq2	Methanomassiliicoccus luminyensis B10 16S ribosomal RNA, partial sequence	1	5e-72	0.8386	1434	NR_118098.1
	Methanosarcina semesiae strain MD1 16S ribosomal RNA, partial sequence	0.99	4e-67	0.8307	1449	NR_028182.1
	Thermococcus gammatolerans EJ3 16S ribosomal RNA, complete sequence	1	2e-65	0.8189	1539	NR_074867.1
E3_1_d157 MAG	Methanomassiliicoccus luminyensis B10 16S ribosomal RNA, partial sequence	0.97	0	0.8417	1434	NR_118098.1
	Cuniculiplasma divulgatum strain S5 16S ribosomal RNA, partial sequence	0.99	0	0.8062	1469	NR_144620.1
	Thermoplasma volcanium strain GSS1 16S ribosomal RNA, complete sequence	0.99	0	0.8045	1474	NR_074223.1

## Sheet: S3
S3. Overview list of metagenomic studies, in which Ca. Penumbrarchaeia MAGs had a coverage >2. These studies were used to reconstruct Ca. Penumbrarchaeia MAGs
	mean coverage												found through metaG mining
study_accession	E3_1_d157	GCA_003650025.1	GCA_003663595.1	GCA_016928095.1	GCA_023145185.1	mean_coverage_sum	# samples in study with read count >1000	# samples in study with read count < 1000	total # samples in filtered study	total # samples in study w/o filtering	any MAGs published on ENA?	# MAGs published on ENA	EX4484-6_MAGs
PRJNA656268	0.103749	1.23147	0.305772	0.422831	29.8415	31.9053	427	150	577	971	no	0	0
PRJNA713414	0.115231	28.0422	2.82484	0.0229641	0.0289787	31.0342	8	0	8	8	yes	325	3	EX4484-6 MAGs found were already present in the MAGs retrieved from ENA
PRJNA545144	0.603772	27.6963	2.03179	0.000571775	0.00520867	30.3376	36	0	36	92	no	0
PRJNA707313	0.723222	8.79116	0.362024	0.313745	19.5788	29.7689	22	1	23	23	yes	768	1	EX4484-6 MAGs found were already present in the MAGs retrieved from ENA
PRJNA666025	0.529889	23.1134	1.02849	0.44302	0.731518	25.8464	56	34	90	91	yes	3012	0
PRJNA504027	0.0160606	0.282802	0.0432687	0.0689499	16.6797	17.0908	17	0	17	17	yes	11	0
PRJEB9136	0.186776	15.7374	0.589229	0.00516971	0.0664605	16.5851	8	2	10	10	no	0	0
PRJEB38290	0.0755705	0.0816603	0.135268	0.673259	11.279	12.2448	140	88	228	308	yes	276	0
PRJNA368391	0.0167123	7.69188	3.98302	0.0129491	0.0175032	11.7221	1	0	1	1	no	0	2
PRJNA889212	9.22499	0.0579092	0.0518094	0.188707	0.0595456	9.58296	4	0	4	4	yes	1	2
PRJNA704804	0.0428956	0.656185	0.0791758	0.108017	8.24069	9.12697	29	1	30	30	yes	30	1
PRJNA704702	0.000102594	0.00506142	0.0116189	0.056382	6.21691	6.29007	5	7	12	12	no	0	0
PRJNA350692	0.0161209	0.151836	0.0290078	0.0508987	5.94751	6.19537	14	0	14	14	yes	29	0
PRJNA385854	0.116272	2.76922	0.137293	0.0885593	2.70615	5.8175	39	431	470	480	no	0	0
PRJEB87662	0.00967395	0.213714	0.0825967	0.0764639	5.39643	5.77888	36	14	50	50	no	0	0
PRJNA541421	4.41406	0.08469	0.0928714	0.405279	0.172563	5.16946	45	0	45	45	no	0	3
PRJNA544494	0.0917831	4.649	0.0312879	0.0128736	0.00623428	4.79118	10	0	10	15	yes	94	0
PRJNA521300	0.0371844	0.716146	0.0943712	0.0667696	3.70736	4.62183	13	1	14	14	no	0	0
PRJNA722826	0.218473	1.28068	0.0376452	0.0201229	2.40703	3.96395	3	1	4	5	yes	2	0
PRJNA183510	0.0833525	2.27593	0.399287	0.313589	0.391044	3.4632	16	39	55	99	yes	1	0
PRJEB33354	0.00318638	0.00335184	0.011806	0.0423527	3.39161	3.4523	21	8	29	36	no	0	0
PRJNA72255	0.00914279	3.3087	0.01496	0.00913006	0.0241605	3.36609	6	15	21	21	yes	86	0
PRJNA875076	0.0183751	1.70794	1.54553	0.0115527	0.0165273	3.29992	3	1	4	4	yes	7	0
PRJNA531756	2.66238	0.0742825	0.0543136	0.0907648	0.254551	3.1363	12	0	12	12	no	0	4
PRJNA721298	1.88742	0.147941	0.0854272	0.31969	0.200374	2.64085	18	0	18	18	no	0	1
PRJEB40764	0.0632069	0.276965	0.0666283	0.0689614	1.99165	2.46741	31	14	45	45	no	0	0
PRJNA385855	0.0376545	0.733555	0.0541333	0.0409829	1.49721	2.36354	25	105	130	130	no	0	0
PRJNA527656	0.000242133	6.48133e-05	0	0	2.19664	2.19695	1	2	3	3	no	0	0
PRJNA290197	0.0713329	0.492106	0.0528434	0.0630912	1.46375	2.14313	8	0	8	10	yes	22	0
PRJNA431796	0.0491246	0.635758	0.0560005	0.0688507	1.23256	2.04229	3	1	4	20	yes	29	0
						SUM	1057	915	1972	2588		total EX MAGs found	17
									Samples in studies containing EX4484-6 MAGs	141
EX MAGs present

## Sheet: S4
S4. Overview list of MAGs obtained in this study
MAG	Name	mining_strategy	study	environment	size fraction [µm]	water depth [m]	sediment depth [cm]	location	lat	lon	Publication
E3_1_d157_spades_bin_16_orig_1_refined-contigs	E3_1_d157			marine sediment			45-70	Helgoland mud area	54.0876	7.96819
GCA_003663595.1_ASM366359v1_genomic	GCA_003663595.1	MAG	PRJNA362212	marine hydrothermal sediment			0-3.0	Guaymas basin	29.5242	-113.57	https://www.nature.com/articles/s41467-018-07418-0
GCA_003650025.1_ASM365002v1_genomic	GCA_003650025.1	MAG	PRJNA362212	marine hydrothermal sediment			0-3	Guaymas basin	29.5242	-113.57	https://www.nature.com/articles/s41467-018-07418-0
GCA_003663625.1_ASM366362v1_genomic	GCA_003663625.1	MAG	PRJNA362212	marine hydrothermal sediment			12-15	Guaymas basin	29.5242	-113.57	https://www.nature.com/articles/s41467-018-07418-0
GCA_011039765.1_ASM1103976v1_genomic	GCA_011039765.1	MAG	PRJNA480137	marine hydrothermal sediment				Guaymas basin	27.0078	-111.407	https://journals.asm.org/doi/10.1128/msystems.00795-19
GCA_016928095.1_ASM1692809v1_genomic	GCA_016928095.1	MAG	PRJNA690107	freshwater lake sediment			100	Zodletone Spring	34.9956	-98.689	https://journals.asm.org/doi/10.1128/aem.00947-21
GCA_023145185.1_ASM2314518v1_genomic	GCA_023145185.1	MAG	PRJNA707313	cold seep fluid		1120		South China Sea	22.16	119.29	https://www.biorxiv.org/content/10.1101/2022.10.18.512610v1.full.pdf
GCA_021158585.1_ASM2115858v1_genomic	GCA_021158585.1	MAG	PRJNA713414	marine hydrothermal sediment		3675.5	7-14	Pescadero basin /Auka hydrothermal vent field	23.957	-108.862	https://www.nature.com/articles/s41396-022-01222-x
GCA_021160765.1_ASM2116076v1_genomic	GCA_021160765.1	MAG	PRJNA713414	marine hydrothermal sediment				Pescadero basin /Auka hydrothermal vent field	23.957	-108.862	https://www.nature.com/articles/s41396-022-01222-x
PRJNA368391_bin_183_orig-contigs	PRJNA368391_1	metaG	PRJNA368391	marine hydrothermal sediment				Guaymas basin	27.0183	-111.38
PRJNA368391_bin_90_orig-contigs	PRJNA368391_2	metaG	PRJNA368391	marine hydrothermal sediment			0-3	Guaymas basin	27.0183	-111.38
PRJNA531756_bin_72_orig_refined-contigs	PRJNA531756_1	metaG	PRJNA531756	marine sediment			0-2.0	Eastern Gotland Basin	57.2137	19.509
PRJNA531756_bin_93_strict_refined-contigs	PRJNA531756_2	metaG	PRJNA531756	marine sediment			0-2.0	Eastern Gotland Basin	57.2137	19.509
PRJNA541421_bin_70_strict-contigs	PRJNA541421_1	metaG	PRJNA541421	marine sediment			0-2.0	Tvarminne	59.8559	23.267
PRJNA541421_bin_72_orig_refined-contigs	PRJNA541421_2	metaG	PRJNA541421	marine sediment			0-2.0	Tvarminne	59.8559	23.267
PRJNA541421_bin_98_orig_refined-contigs	PRJNA541421_3	metaG	PRJNA541421	marine sediment			0-2.0	Tvarminne	59.8559	23.267
PRJNA704804_bin_147_orig_refined-contigs	PRJNA704804_1	metaG	PRJNA704804	marine water				Eastern Tropical South Pacific Oxygen Deficient Zone	-13	-82.2	https://ami-journals.onlinelibrary.wiley.com/doi/10.1111/1462-2920.15893
PRJNA721298_bin_46_orig_refined-contigs	PRJNA721298_1	metaG	PRJNA721298	marine sediment			0-1.0	Okarshamn / Asko	57.264483 / 58.843577	16.48195 / 17.544748
PRJNA889212_bin_1_orig_refined-contigs	PRJNA889212_1	metaG	PRJNA889212	marine sediment				Kaloe Vig marina, Denmark	56.2427	10.3385
PRJNA889212_bin_7_strict_refined-contigs	PRJNA889212_2	metaG	PRJNA889212	marine sediment				Kaloe Vig marina, Denmark	56.2427	10.3385
MSM105_N25025F_bin_277_ori_permissive_1	MSM105	IOW		marine sediment				Namibia	-25	14.3833
EMB267_Co_bin_434_strict_1	EMB267	IOW		marine sediment				Baltic Sea	54.2573	14.3289
SCRA20-1_SAMN11854494_MAG_00000079	SAMN11854494_1	OMDv2	PRJNA544741	marine water	0.2-2.7	314		Venezuela, Cariaco Basin	10.617	-65.167	https://agupubs.onlinelibrary.wiley.com/doi/full/10.1029/2019JG005276
SUTE22-1_SAMN10231893_MAG_00000067	SAMN10231893_1	OMDv2	PRJNA326482	marine water	>2.7	314		Venezuela, Cariaco Basin	10.617	-65.167	https://www.frontiersin.org/articles/10.3389/fmicb.2021.764605/full
SUTE22-1_SAMN10231913_MAG_00000219	SAMN10231913_1	OMDv2	PRJNA326482	marine water	>2.7	267		Venezuela, Cariaco Basin	10.617	-65.167	https://www.frontiersin.org/articles/10.3389/fmicb.2021.764605/full
SUTE22-1_SAMN10231913_MAG_00000177	SAMN10231913_2	OMDv2	PRJNA326482	marine water	>2.7	267		Venezuela, Cariaco Basin	10.617	-65.167	https://www.frontiersin.org/articles/10.3389/fmicb.2021.764605/full
SUTE22-1_SAMN10231914_MAG_00000186	SAMN10231914_1	OMDv2	PRJNA326482	marine water	>2.7	267		Venezuela, Cariaco Basin	10.617	-65.167	https://www.frontiersin.org/articles/10.3389/fmicb.2021.764605/full
SUTE22-1_SAMN10231914_MAG_00000292	SAMN10231914_2	OMDv2	PRJNA326482	marine water	>2.7	267		Venezuela, Cariaco Basin	10.617	-65.167	https://www.frontiersin.org/articles/10.3389/fmicb.2021.764605/full
SUTE22-1_SAMN10231894_MAG_00000173	SAMN10231894_1	OMDv2	PRJNA326482	marine water	>2.7	314		Venezuela, Cariaco Basin	10.617	-65.167	https://www.frontiersin.org/articles/10.3389/fmicb.2021.764605/full
SUTE22-1_SAMN10231904_MAG_00000012	SAMN10231904_1	OMDv2	PRJNA326482	marine water	0.2-2.7	314		Venezuela, Cariaco Basin	10.617	-65.167	https://www.frontiersin.org/articles/10.3389/fmicb.2021.764605/full
TARA_SAMEA2620113_MAG_00000097	SAMEA2620113_1	OMDv2	PRJEB4352 / PRJEB6610	marine water	<0.8	270		Arabic Sea	18.7241	66.3896	https://www.cell.com/cell/fulltext/S0092-8674(19)31164-X
ZHEN22-1_SAMN22703512_MAG_00000312	SAMN22703512_1	OMDv2	PRJNA776043	lake sediment				Qinghai Lake, China	36.68	100.47	https://www.biorxiv.org/content/10.1101/2022.10.18.512610v1.full.pdf
ZHEN22-1_SAMN22703513_MAG_00000265	SAMN22703513_1	OMDv2	PRJNA776043	lake sediment				Qinghai Lake, China	36.68	100.47	https://www.biorxiv.org/content/10.1101/2022.10.18.512610v1.full.pdf
ZHEN22-1_SAMN22703514_MAG_00000188	SAMN22703514_1	OMDv2	PRJNA776043	lake sediment				Qinghai Lake, China	36.68	100.47	https://www.biorxiv.org/content/10.1101/2022.10.18.512610v1.full.pdf
ZORZ22-1_SAMN30647027_MAG_00000060	SAMN30647027_1	OMDv2	PRJNA875933	marine sediment			0	Atlantic Ocean, Scotian Slope	42.1597	-62.3601	https://www.biorxiv.org/content/10.1101/2022.10.18.512610v1.full.pdf

## Sheet: S5
S5. Quality statistics computed with checkM and checkM2 and taxonomy information computed using gtdb_tk with the GTDB database v207
MAG	marker lineage	# genomes	# markers	# marker sets	0	1	2	3	4	5+	Completeness	Contamination	Completeness checkM2	Contamination checkM2	Completeness_Model_Used	GC	GC std	Genome size	adjusted Genome size	# ambiguous bases	# scaffolds	# contigs	Longest scaffold	Longest contig	N50 (scaffolds)	N50 (contigs)	Mean scaffold length	Mean contig length	Coding density	Translation table	# predicted genes	# 16S rRNA gene copies	classification	fastani_reference	fastani_reference_radius	fastani_taxonomy	fastani_ani	fastani_af	closest_placement_reference	closest_placement_radius	closest_placement_taxonomy	closest_placement_ani	closest_placement_af	pplacer_taxonomy	classification_method	note	other_related_references(genome_id,species_name,radius,ANI,AF)	msa_percent	translation_table
E3_1_d157_spades_bin_16_orig_1_refined-contigs	p__Euryarchaeota	148	188	125	3	179	6	0	0	0	97.6	4	97.86	2.81	Neural Network (Specific Model)	0.453924	0.0257214	3535829	3.46016e+06	200	114	116	143046	143046	49582	49582	31016	30479.6	0.913399	11	2734	1	d__Archaea;p__Thermoplasmatota;c__EX4484-6;o__EX4484-6;f__EX4484-6;g__;s__	N/A	N/A	N/A	N/A	N/A	GCA_002254385.1	95	d__Archaea;p__Thermoplasmatota;c__EX4484-6;o__EX4484-6;f__EX4484-6;g__EX4484-6;s__EX4484-6 sp002254385	76.83	0.09	d__Archaea;p__Thermoplasmatota;c__EX4484-6;o__EX4484-6;f__EX4484-6;g__;s__	taxonomic classification defined by topology and ANI	N/A	N/A	96.8	11
GCA_003663595.1_ASM366359v1_genomic	p__Euryarchaeota	148	188	125	23	159	6	0	0	0	89.4462	4	86.29	0.63	Neural Network (Specific Model)	0.53571	0.0251122	2217165	1.91319e+06	0	171	171	49213	49213	14994	14994	12965.9	12965.9	0.910087	11	1836	1	d__Archaea;p__Thermoplasmatota;c__EX4484-6;o__EX4484-6;f__EX4484-6;g__EX4484-6;s__EX4484-6 sp002254385	GCA_002254385.1	95	d__Archaea;p__Thermoplasmatota;c__EX4484-6;o__EX4484-6;f__EX4484-6;g__EX4484-6;s__EX4484-6 sp002254385	99.4	0.83	GCA_002254385.1	95	d__Archaea;p__Thermoplasmatota;c__EX4484-6;o__EX4484-6;f__EX4484-6;g__EX4484-6;s__EX4484-6 sp002254385	99.4	0.83	d__Archaea;p__Thermoplasmatota;c__EX4484-6;o__EX4484-6;f__EX4484-6;g__;s__	taxonomic classification defined by topology and ANI	topological placement and ANI have congruent species assignments	N/A	85.12	11
GCA_003650025.1_ASM365002v1_genomic	p__Euryarchaeota	148	188	125	4	182	2	0	0	0	97.6	1.6	92.64	0.15	Neural Network (Specific Model)	0.529766	0.0411469	2042961	1.8926e+06	0	248	248	49165	49165	10640	10640	8237.75	8237.75	0.92868	11	1880	1	d__Archaea;p__Thermoplasmatota;c__EX4484-6;o__EX4484-6;f__EX4484-36;g__EX4484-36;s__EX4484-36 sp002254765	GCA_002254765.1	95	d__Archaea;p__Thermoplasmatota;c__EX4484-6;o__EX4484-6;f__EX4484-36;g__EX4484-36;s__EX4484-36 sp002254765	98.98	0.83	GCA_002254765.1	95	d__Archaea;p__Thermoplasmatota;c__EX4484-6;o__EX4484-6;f__EX4484-36;g__EX4484-36;s__EX4484-36 sp002254765	98.98	0.83	d__Archaea;p__Thermoplasmatota;c__EX4484-6;o__EX4484-6;f__;g__;s__	taxonomic classification defined by topology and ANI	topological placement and ANI have congruent species assignments	N/A	91.72	11
GCA_003663625.1_ASM366362v1_genomic	p__Euryarchaeota	148	188	125	19	166	3	0	0	0	86.4	2.4	83.67	1.77	Neural Network (Specific Model)	0.521938	0.045787	1894531	1.58515e+06	0	283	283	39601	39601	8380	8380	6694.46	6694.46	0.925499	11	1726	1	d__Archaea;p__Thermoplasmatota;c__EX4484-6;o__EX4484-6;f__EX4484-36;g__EX4484-36;s__EX4484-36 sp002254765	GCA_002254765.1	95	d__Archaea;p__Thermoplasmatota;c__EX4484-6;o__EX4484-6;f__EX4484-36;g__EX4484-36;s__EX4484-36 sp002254765	98.43	0.69	GCA_002254765.1	95	d__Archaea;p__Thermoplasmatota;c__EX4484-6;o__EX4484-6;f__EX4484-36;g__EX4484-36;s__EX4484-36 sp002254765	98.43	0.69	d__Archaea;p__Thermoplasmatota;c__EX4484-6;o__EX4484-6;f__;g__;s__	taxonomic classification defined by topology and ANI	topological placement and ANI have congruent species assignments	N/A	85.48	11
GCA_011039765.1_ASM1103976v1_genomic	p__Euryarchaeota	148	188	125	11	175	2	0	0	0	92	1.6	89.75	0.25	Neural Network (Specific Model)	0.534656	0.0257543	1819034	1.63258e+06	0	267	267	36896	36896	9250	9250	6812.86	6812.86	0.932142	11	1708	1	d__Archaea;p__Thermoplasmatota;c__EX4484-6;o__EX4484-6;f__EX4484-36;g__EX4484-36;s__EX4484-36 sp002254765	GCA_002254765.1	95	d__Archaea;p__Thermoplasmatota;c__EX4484-6;o__EX4484-6;f__EX4484-36;g__EX4484-36;s__EX4484-36 sp002254765	98.47	0.75	GCA_002254765.1	95	d__Archaea;p__Thermoplasmatota;c__EX4484-6;o__EX4484-6;f__EX4484-36;g__EX4484-36;s__EX4484-36 sp002254765	98.47	0.75	d__Archaea;p__Thermoplasmatota;c__EX4484-6;o__EX4484-6;f__;g__;s__	taxonomic classification defined by topology and ANI	topological placement and ANI have congruent species assignments	N/A	88.81	11
GCA_016928095.1_ASM1692809v1_genomic	p__Euryarchaeota	148	188	125	5	177	6	0	0	0	96.8	4	96	1.44	Neural Network (Specific Model)	0.523311	0.0201603	2799415	2.68744e+06	0	124	124	101893	101893	32247	32247	22575.9	22575.9	0.920097	11	2174	0	d__Archaea;p__Thermoplasmatota;c__EX4484-6;o__EX4484-6;f__EX4484-6;g__JAFGLL01;s__JAFGLL01 sp016928095	GCA_016928095.1	95	d__Archaea;p__Thermoplasmatota;c__EX4484-6;o__EX4484-6;f__EX4484-6;g__JAFGLL01;s__JAFGLL01 sp016928095	100	0.99	GCA_016928095.1	95	d__Archaea;p__Thermoplasmatota;c__EX4484-6;o__EX4484-6;f__EX4484-6;g__JAFGLL01;s__JAFGLL01 sp016928095	100	0.99	d__Archaea;p__Thermoplasmatota;c__EX4484-6;o__EX4484-6;f__EX4484-6;g__JAFGLL01;s__	taxonomic classification defined by topology and ANI	topological placement and ANI have congruent species assignments	GCA_016929175.1, s__JAFGLL01 sp016929175, 95.0, 79.64, 0.55	92.12	11
GCA_023145185.1_ASM2314518v1_genomic	p__Euryarchaeota	148	188	125	13	170	5	0	0	0	92.6737	3.2	91	0.33	Neural Network (Specific Model)	0.52367	0.0471168	2767517	2.51844e+06	0	594	594	25530	25530	6300	6300	4659.12	4659.12	0.919824	11	2468	0	d__Archaea;p__Thermoplasmatota;c__EX4484-6;o__EX4484-6;f__EX4484-6;g__;s__	N/A	N/A	N/A	N/A	N/A	N/A	N/A	N/A	N/A	N/A	d__Archaea;p__Thermoplasmatota;c__EX4484-6;o__EX4484-6;f__;g__;s__	taxonomic novelty determined using RED	N/A	N/A	89	11
GCA_021158585.1_ASM2115858v1_genomic	p__Euryarchaeota	148	188	125	16	170	2	0	0	0	88.8	1.6	94.42	0.67	Gradient Boost (General Model)	0.535486	0.0238002	1835872	1.73343e+06	0	167	167	52375	52375	15473	15473	10993.2	10993.2	0.936504	11	1615	1	d__Archaea;p__Thermoplasmatota;c__EX4484-6;o__EX4484-6;f__EX4484-36;g__EX4484-36;s__EX4484-36 sp002254765	GCA_002254765.1	95	d__Archaea;p__Thermoplasmatota;c__EX4484-6;o__EX4484-6;f__EX4484-36;g__EX4484-36;s__EX4484-36 sp002254765	98.17	0.85	GCA_002254765.1	95	d__Archaea;p__Thermoplasmatota;c__EX4484-6;o__EX4484-6;f__EX4484-36;g__EX4484-36;s__EX4484-36 sp002254765	98.17	0.85	d__Archaea;p__Thermoplasmatota;c__EX4484-6;o__EX4484-6;f__;g__;s__	taxonomic classification defined by topology and ANI	topological placement and ANI have congruent species assignments	N/A	89.23	11
GCA_021160765.1_ASM2116076v1_genomic	p__Euryarchaeota	148	188	125	40	146	2	0	0	0	74.4718	0.933333	81.19	1.11	Gradient Boost (General Model)	0.49118	0.0246796	1405402	1.14105e+06	0	253	253	25328	25328	6101	6101	5554.95	5554.95	0.938815	11	1351	0	d__Archaea;p__Thermoplasmatota;c__EX4484-6;o__EX4484-6;f__EX4484-36;g__;s__	N/A	N/A	N/A	N/A	N/A	GCA_002254765.1	95	d__Archaea;p__Thermoplasmatota;c__EX4484-6;o__EX4484-6;f__EX4484-36;g__EX4484-36;s__EX4484-36 sp002254765	77.65	0.17	d__Archaea;p__Thermoplasmatota;c__EX4484-6;o__EX4484-6;f__;g__;s__	taxonomic classification defined by topology and ANI	N/A	N/A	73.45	11
PRJNA368391_bin_183_orig-contigs	p__Euryarchaeota	148	188	125	18	165	5	0	0	0	88.3385	3.2	89.37	0.5	Neural Network (Specific Model)	0.535655	0.0250505	2373994	2.12164e+06	0	217	217	67060	67060	14296	14296	10940.1	10940.1	0.915763	11	1986	0	d__Archaea;p__Thermoplasmatota;c__EX4484-6;o__EX4484-6;f__EX4484-6;g__EX4484-6;s__EX4484-6 sp002254385	GCA_002254385.1	95	d__Archaea;p__Thermoplasmatota;c__EX4484-6;o__EX4484-6;f__EX4484-6;g__EX4484-6;s__EX4484-6 sp002254385	99.51	0.85	GCA_002254385.1	95	d__Archaea;p__Thermoplasmatota;c__EX4484-6;o__EX4484-6;f__EX4484-6;g__EX4484-6;s__EX4484-6 sp002254385	99.51	0.85	d__Archaea;p__Thermoplasmatota;c__EX4484-6;o__EX4484-6;f__EX4484-6;g__;s__	taxonomic classification defined by topology and ANI	topological placement and ANI have congruent species assignments	N/A	84.39	11
PRJNA368391_bin_90_orig-contigs	p__Euryarchaeota	148	188	125	10	176	2	0	0	0	92.8	1.6	91.64	0.05	Neural Network (Specific Model)	0.539534	0.0202891	1842487	1.68846e+06	0	118	118	55776	55776	21271	21271	15614.3	15614.3	0.935853	11	1594	0	d__Archaea;p__Thermoplasmatota;c__EX4484-6;o__EX4484-6;f__EX4484-36;g__EX4484-36;s__EX4484-36 sp002254765	GCA_002254765.1	95	d__Archaea;p__Thermoplasmatota;c__EX4484-6;o__EX4484-6;f__EX4484-36;g__EX4484-36;s__EX4484-36 sp002254765	99.14	0.87	GCA_002254765.1	95	d__Archaea;p__Thermoplasmatota;c__EX4484-6;o__EX4484-6;f__EX4484-36;g__EX4484-36;s__EX4484-36 sp002254765	99.14	0.87	d__Archaea;p__Thermoplasmatota;c__EX4484-6;o__EX4484-6;f__;g__;s__	taxonomic classification defined by topology and ANI	topological placement and ANI have congruent species assignments	N/A	89.23	11
PRJNA531756_bin_72_orig_refined-contigs	p__Euryarchaeota	148	188	125	19	168	1	0	0	0	88.4	0.8	84.13	2.7	Gradient Boost (General Model)	0.523088	0.0208184	3507436	2.95081e+06	0	499	499	38399	38399	8613	8613	7028.93	7028.93	0.924425	11	2885	0	d__Archaea;p__Thermoplasmatota;c__EX4484-6;o__;f__;g__;s__	N/A	N/A	N/A	N/A	N/A	N/A	N/A	N/A	N/A	N/A	d__Archaea;p__Thermoplasmatota;c__;o__;f__;g__;s__	taxonomic novelty determined using RED	N/A	N/A	85.62	11
PRJNA531756_bin_93_strict_refined-contigs	p__Euryarchaeota	148	188	125	8	177	3	0	0	0	94.4	2.4	87.78	1.65	Gradient Boost (General Model)	0.448587	0.0244797	2998769	2.63232e+06	70	219	226	117850	101264	20192	19288	13693	13268.6	0.929	11	2505	1	d__Archaea;p__Thermoplasmatota;c__EX4484-6;o__EX4484-6;f__EX4484-6;g__;s__	N/A	N/A	N/A	N/A	N/A	N/A	N/A	N/A	N/A	N/A	d__Archaea;p__Thermoplasmatota;c__EX4484-6;o__EX4484-6;f__EX4484-6;g__;s__	taxonomic novelty determined using RED	N/A	N/A	92.68	11
PRJNA541421_bin_70_strict-contigs	p__Euryarchaeota	148	188	125	9	177	2	0	0	0	92.8	0.842105	89.85	1.88	Neural Network (Specific Model)	0.470001	0.0203986	2503200	2.24913e+06	0	171	171	50692	50692	18954	18954	14638.6	14638.6	0.925201	11	2139	1	d__Archaea;p__Thermoplasmatota;c__EX4484-6;o__EX4484-6;f__EX4484-6;g__;s__	N/A	N/A	N/A	N/A	N/A	GCA_002254385.1	95	d__Archaea;p__Thermoplasmatota;c__EX4484-6;o__EX4484-6;f__EX4484-6;g__EX4484-6;s__EX4484-6 sp002254385	76.17	0.08	d__Archaea;p__Thermoplasmatota;c__EX4484-6;o__EX4484-6;f__EX4484-6;g__;s__	taxonomic classification defined by topology and ANI	N/A	N/A	92.19	11
PRJNA541421_bin_72_orig_refined-contigs	p__Euryarchaeota	148	188	125	5	179	4	0	0	0	96	3.2	87.36	0.8	Gradient Boost (General Model)	0.494537	0.0190786	2874713	2.51135e+06	0	124	124	130157	130157	34247	34247	23183.2	23183.2	0.925977	11	2341	1	d__Archaea;p__Thermoplasmatota;c__EX4484-6;o__EX4484-6;f__EX4484-6;g__;s__	N/A	N/A	N/A	N/A	N/A	N/A	N/A	N/A	N/A	N/A	d__Archaea;p__Thermoplasmatota;c__EX4484-6;o__EX4484-6;f__EX4484-6;g__;s__	taxonomic novelty determined using RED	N/A	N/A	90.77	11
PRJNA541421_bin_98_orig_refined-contigs	p__Euryarchaeota	148	188	125	31	155	2	0	0	0	78.3385	1.6	80.71	2.94	Gradient Boost (General Model)	0.563683	0.026546	3603006	2.90799e+06	0	534	534	42369	42369	8340	8340	6747.2	6747.2	0.924039	11	2954	1	d__Archaea;p__Thermoplasmatota;c__EX4484-6;o__;f__;g__;s__	N/A	N/A	N/A	N/A	N/A	N/A	N/A	N/A	N/A	N/A	d__Archaea;p__Thermoplasmatota;c__;o__;f__;g__;s__	taxonomic novelty determined using RED	N/A	N/A	74.81	11
PRJNA704804_bin_147_orig_refined-contigs	p__Euryarchaeota	148	188	125	12	174	1	1	0	0	92.4	2.4	90.61	2.29	Gradient Boost (General Model)	0.456988	0.013207	3560058	3.22577e+06	0	97	97	209601	209601	54679	54679	36701.6	36701.6	0.891495	11	2715	1	d__Archaea;p__Thermoplasmatota;c__EX4484-6;o__;f__;g__;s__	N/A	N/A	N/A	N/A	N/A	N/A	N/A	N/A	N/A	N/A	d__Archaea;p__Thermoplasmatota;c__;o__;f__;g__;s__	taxonomic novelty determined using RED	N/A	N/A	83.59	11
PRJNA721298_bin_46_orig_refined-contigs	p__Euryarchaeota	148	188	125	10	174	4	0	0	0	92.8	3.2	96.16	0.42	Neural Network (Specific Model)	0.494375	0.016835	2831958	2.72321e+06	0	98	98	153618	153618	49677	49677	28897.5	28897.5	0.925168	11	2285	1	d__Archaea;p__Thermoplasmatota;c__EX4484-6;o__EX4484-6;f__EX4484-6;g__;s__	N/A	N/A	N/A	N/A	N/A	N/A	N/A	N/A	N/A	N/A	d__Archaea;p__Thermoplasmatota;c__EX4484-6;o__EX4484-6;f__EX4484-6;g__;s__	taxonomic novelty determined using RED	N/A	N/A	84.26	11
PRJNA889212_bin_1_orig_refined-contigs	p__Euryarchaeota	148	188	125	9	177	2	0	0	0	93.2	1.6	92.99	1.03	Neural Network (Specific Model)	0.499212	0.0192546	2864727	2.66391e+06	0	259	259	53388	53388	14457	14457	11060.7	11060.7	0.925787	11	2393	0	d__Archaea;p__Thermoplasmatota;c__EX4484-6;o__EX4484-6;f__EX4484-6;g__;s__	N/A	N/A	N/A	N/A	N/A	N/A	N/A	N/A	N/A	N/A	d__Archaea;p__Thermoplasmatota;c__EX4484-6;o__EX4484-6;f__EX4484-6;g__;s__	taxonomic novelty determined using RED	N/A	N/A	85.9	11
PRJNA889212_bin_7_strict_refined-contigs	p__Euryarchaeota	148	188	125	13	172	3	0	0	0	91.6	2.4	88.85	2.37	Gradient Boost (General Model)	0.466191	0.0164701	2931157	2.60433e+06	110	91	93	179260	179260	43388	43388	32210.5	31516.6	0.922883	11	2354	0	d__Archaea;p__Thermoplasmatota;c__EX4484-6;o__EX4484-6;f__EX4484-6;g__;s__	N/A	N/A	N/A	N/A	N/A	GCA_002254385.1	95	d__Archaea;p__Thermoplasmatota;c__EX4484-6;o__EX4484-6;f__EX4484-6;g__EX4484-6;s__EX4484-6 sp002254385	76.38	0.08	d__Archaea;p__Thermoplasmatota;c__EX4484-6;o__EX4484-6;f__EX4484-6;g__;s__	taxonomic classification defined by topology and ANI	N/A	N/A	96.8	11
MSM105_N25025F_bin_277_ori_permissive_1	p__Euryarchaeota	148	188	125	49	136	3	0	0	0	86.2289	1.6	86.35	0.32	Neural Network (Specific Model)	0.459954	0.0295142	2821519	2.43638e+06	179	310	319	37998	37998	13246	13210	9101.67	8844.33	0.922568	11	2455	1	d__Archaea;p__Thermoplasmatota;c__EX4484-6;o__EX4484-6;f__EX4484-6;g__;s__	N/A	N/A	N/A	N/A	N/A	N/A	N/A	N/A	N/A	N/A	d__Archaea;p__Thermoplasmatota;c__EX4484-6;o__EX4484-6;f__EX4484-6;g__;s__	taxonomic novelty determined using RED	N/A	N/A	69.19	11
EMB267_Co_bin_434_strict_1	p__Euryarchaeota	148	188	125	10	174	4	0	0	0	93.6	2.4	90.4	1.45	Gradient Boost (General Model)	0.501785	0.021769	2811183	2.54131e+06	80	80	88	172193	172193	56834	52255	35139.8	31944.4	0.92778	11	2238	1	d__Archaea;p__Thermoplasmatota;c__EX4484-6;o__EX4484-6;f__EX4484-6;g__;s__	N/A	N/A	N/A	N/A	N/A	GCA_002254385.1	95	d__Archaea;p__Thermoplasmatota;c__EX4484-6;o__EX4484-6;f__EX4484-6;g__EX4484-6;s__EX4484-6 sp002254385	76.86	0.13	d__Archaea;p__Thermoplasmatota;c__EX4484-6;o__EX4484-6;f__EX4484-6;g__;s__	taxonomic classification defined by topology and ANI	N/A	N/A	95.13	11
SCRA20-1_SAMN11854494_MAG_00000079	p__Euryarchaeota	148	188	125	32	149	6	1	0	0	75.6	5.6	80.33	3.65	Gradient Boost (General Model)	0.549007	0.0207744	3474649	2.79119e+06	1554	664	733	28477	26178	6214	5758	5232.91	4738.19	0.895053	11	2815	0	d__Archaea;p__Thermoplasmatota;c__EX4484-6;o__;f__;g__;s__	N/A	N/A	N/A	N/A	N/A	N/A	N/A	N/A	N/A	N/A	d__Archaea;p__Thermoplasmatota;c__;o__;f__;g__;s__	taxonomic novelty determined using RED	N/A	N/A	71.17	11
SUTE22-1_SAMN10231893_MAG_00000067	p__Euryarchaeota	148	188	125	17	171	0	0	0	0	87.6	0	85.89	2.09	Gradient Boost (General Model)	0.478984	0.0345909	3368107	2.89287e+06	583	525	537	27538	27538	8022	7916	6415.44	6270.99	0.884499	11	2715	0	d__Archaea;p__Thermoplasmatota;c__EX4484-6;o__;f__;g__;s__	N/A	N/A	N/A	N/A	N/A	N/A	N/A	N/A	N/A	N/A	d__Archaea;p__Thermoplasmatota;c__;o__;f__;g__;s__	taxonomic novelty determined using RED	N/A	N/A	88.09	11
SUTE22-1_SAMN10231913_MAG_00000219	p__Euryarchaeota	148	188	125	24	164	0	0	0	0	84.4	0	83.67	2.11	Gradient Boost (General Model)	0.483623	0.0251968	3104157	2.59725e+06	340	468	488	26172	23914	8265	7896	6632.81	6360.28	0.886744	11	2478	0	d__Archaea;p__Thermoplasmatota;c__EX4484-6;o__;f__;g__;s__	N/A	N/A	N/A	N/A	N/A	N/A	N/A	N/A	N/A	N/A	d__Archaea;p__Thermoplasmatota;c__;o__;f__;g__;s__	taxonomic novelty determined using RED	N/A	N/A	82.94	11
SUTE22-1_SAMN10231913_MAG_00000177	p__Euryarchaeota	148	188	125	17	165	5	1	0	0	86.9333	4.8	90.51	1.41	Gradient Boost (General Model)	0.434274	0.0208369	3031150	2.74349e+06	400	47	505	246360	246360	102702	102702	64492.6	59426.5	0.908039	11	2013	1	d__Archaea;p__Thermoplasmatota;c__EX4484-6;o__;f__;g__;s__	N/A	N/A	N/A	N/A	N/A	N/A	N/A	N/A	N/A	N/A	d__Archaea;p__Thermoplasmatota;c__;o__;f__;g__;s__	taxonomic novelty determined using RED	N/A	N/A	86.22	11
SUTE22-1_SAMN10231914_MAG_00000186	p__Euryarchaeota	148	188	125	20	168	0	0	0	0	85.6	0	87.88	0.83	Gradient Boost (General Model)	0.482308	0.0284876	2969503	2.6096e+06	964	541	51	27109	27109	6298	5952	5488.91	5014.42	0.889293	11	2488	0	d__Archaea;p__Thermoplasmatota;c__EX4484-6;o__;f__;g__;s__	N/A	N/A	N/A	N/A	N/A	N/A	N/A	N/A	N/A	N/A	d__Archaea;p__Thermoplasmatota;c__;o__;f__;g__;s__	taxonomic novelty determined using RED	N/A	N/A	82.56	11
SUTE22-1_SAMN10231914_MAG_00000292	p__Euryarchaeota	148	188	125	14	168	5	1	0	0	89.3333	4.8	92.06	1.43	Gradient Boost (General Model)	0.433866	0.0281359	3118869	2.87123e+06	500	49	767	409974	409974	100590	98585	63650.4	57747.6	0.908986	11	2071	1	d__Archaea;p__Thermoplasmatota;c__EX4484-6;o__;f__;g__;s__	N/A	N/A	N/A	N/A	N/A	N/A	N/A	N/A	N/A	N/A	d__Archaea;p__Thermoplasmatota;c__;o__;f__;g__;s__	taxonomic novelty determined using RED	N/A	N/A	89.83	11
SUTE22-1_SAMN10231894_MAG_00000173	p__Euryarchaeota	148	188	125	18	167	3	0	0	0	88.4	0.933333	83.42	4.35	Gradient Boost (General Model)	0.48522	0.0256011	3074116	2.56443e+06	1150	489	880	26760	23870	7714	7567	6286.54	6085.08	0.886302	11	2456	0	d__Archaea;p__Thermoplasmatota;c__EX4484-6;o__;f__;g__;s__	N/A	N/A	N/A	N/A	N/A	N/A	N/A	N/A	N/A	N/A	d__Archaea;p__Thermoplasmatota;c__;o__;f__;g__;s__	taxonomic novelty determined using RED	N/A	N/A	86.26	11
SUTE22-1_SAMN10231904_MAG_00000012	p__Euryarchaeota	148	188	125	25	146	16	1	0	0	80.8	6.83077	86.5	3.39	Gradient Boost (General Model)	0.541933	0.0482202	3750106	3.24384e+06	1162	645	358	39466	27373	7261	6751	5814.12	5386.41	0.889372	11	3011	0	d__Archaea;p__Thermoplasmatota;c__EX4484-6;o__;f__;g__;s__	N/A	N/A	N/A	N/A	N/A	N/A	N/A	N/A	N/A	N/A	d__Archaea;p__Thermoplasmatota;c__;o__;f__;g__;s__	taxonomic novelty determined using RED	N/A	N/A	72.06	11
TARA_SAMEA2620113_MAG_00000097	p__Euryarchaeota	148	188	125	6	177	4	1	0	0	95.6	4	90.91	2.98	Gradient Boost (General Model)	0.452701	0.0181616	4333602	3.93968e+06	1700	71	650	342653	227393	104176	86995	61036.6	49226.2	0.89735	11	3009	1	d__Archaea;p__Thermoplasmatota;c__EX4484-6;o__;f__;g__;s__	N/A	N/A	N/A	N/A	N/A	N/A	N/A	N/A	N/A	N/A	d__Archaea;p__Thermoplasmatota;c__;o__;f__;g__;s__	taxonomic novelty determined using RED	N/A	N/A	89.04	11
ZHEN22-1_SAMN22703512_MAG_00000312	p__Euryarchaeota	148	188	125	30	149	9	0	0	0	83.9692	6	81.61	1.39	Gradient Boost (General Model)	0.54866	0.0262531	2333709	1.90454e+06	4000	275	315	68769	68769	14164	11921	8486.21	7395.9	0.919153	11	2096	0	d__Archaea;p__Thermoplasmatota;c__EX4484-6;o__EX4484-6;f__EX4484-6;g__;s__	N/A	N/A	N/A	N/A	N/A	N/A	N/A	N/A	N/A	N/A	d__Archaea;p__Thermoplasmatota;c__EX4484-6;o__EX4484-6;f__;g__;s__	taxonomic novelty determined using RED	N/A	N/A	73.75	11
ZHEN22-1_SAMN22703513_MAG_00000265	p__Euryarchaeota	148	188	125	12	169	7	0	0	0	92	4.8	90.23	1.14	Gradient Boost (General Model)	0.550598	0.022272	2474671	2.2329e+06	2200	103	125	122765	103339	34851	31075	24025.9	19779.8	0.929223	11	2030	1	d__Archaea;p__Thermoplasmatota;c__EX4484-6;o__EX4484-6;f__EX4484-6;g__;s__	N/A	N/A	N/A	N/A	N/A	N/A	N/A	N/A	N/A	N/A	d__Archaea;p__Thermoplasmatota;c__EX4484-6;o__EX4484-6;f__;g__;s__	taxonomic novelty determined using RED	N/A	N/A	86.05	11
ZHEN22-1_SAMN22703514_MAG_00000188	p__Euryarchaeota	148	188	125	7	174	7	0	0	0	94.8	4.8	92.75	1.26	Gradient Boost (General Model)	0.547207	0.0223486	2564120	2.37822e+06	3100	88	633	236012	95631	43694	32588	29137.7	21521.2	0.924771	11	2083	1	d__Archaea;p__Thermoplasmatota;c__EX4484-6;o__EX4484-6;f__EX4484-6;g__;s__	N/A	N/A	N/A	N/A	N/A	N/A	N/A	N/A	N/A	N/A	d__Archaea;p__Thermoplasmatota;c__EX4484-6;o__EX4484-6;f__;g__;s__	taxonomic novelty determined using RED	N/A	N/A	89.86	11
ZORZ22-1_SAMN30647027_MAG_00000060	p__Euryarchaeota	148	188	125	49	133	6	0	0	0	82.7385	3.26154	80.82	1.19	Neural Network (Specific Model)	0.534253	0.0318465	2344276	1.89464e+06	8160	367	454	31754	25105	7825	6526	6387.67	5145.63	0.898202	11	2057	0	d__Archaea;p__Thermoplasmatota;c__EX4484-6;o__EX4484-6;f__EX4484-6;g__;s__	N/A	N/A	N/A	N/A	N/A	N/A	N/A	N/A	N/A	N/A	d__Archaea;p__Thermoplasmatota;c__EX4484-6;o__EX4484-6;f__;g__;s__	taxonomic novelty determined using RED	N/A	N/A	72.43	11
[truncated: 1 more columns]

## Sheet: S6
S6. Table containing relative abundances of single MAGs in mapped metagenomic runs
MAG	run	lat	lon	relative abundance	domain	phylum	class	order
E3_1_d157_spades_bin_16_orig_1_refined.contigs	SRR21856589	56.2427	10.3385	0.00178175	Archaea	Thermoplasmatota	EX4484-6	EX4484-6
E3_1_d157_spades_bin_16_orig_1_refined.contigs	SRR21856590	56.2427	10.3385	0.00272953	Archaea	Thermoplasmatota	EX4484-6	EX4484-6
GCA_003650025.1_ASM365002v1_genomic	SRR14000031	23.957	-108.862	0.0921579	Archaea	Thermoplasmatota	EX4484-6	EX4484-6
GCA_003650025.1_ASM365002v1_genomic	SRR14000032	23.957	-108.862	0.155596	Archaea	Thermoplasmatota	EX4484-6	EX4484-6
GCA_003650025.1_ASM365002v1_genomic	SRR14000033	23.957	-108.862	0.0038558	Archaea	Thermoplasmatota	EX4484-6	EX4484-6
GCA_003650025.1_ASM365002v1_genomic	SRR14000034	23.957	-108.862	0.00384746	Archaea	Thermoplasmatota	EX4484-6	EX4484-6
GCA_003650025.1_ASM365002v1_genomic	SRR14000035	23.957	-108.862	0.0905603	Archaea	Thermoplasmatota	EX4484-6	EX4484-6
GCA_003650025.1_ASM365002v1_genomic	SRR14000036	23.957	-108.862	0.152555	Archaea	Thermoplasmatota	EX4484-6	EX4484-6
GCA_003650025.1_ASM365002v1_genomic	SRR21418559	23.954	-108.863	0.0179803	Archaea	Thermoplasmatota	EX4484-6	EX4484-6
GCA_003650025.1_ASM365002v1_genomic	SRR6479061	27.0183	-111.38	0.0532187	Archaea	Thermoplasmatota	EX4484-6	EX4484-6
GCA_021160765.1_ASM2116076v1_genomic	SRR14000031	23.957	-108.862	0.0169568	Archaea	Thermoplasmatota	EX4484-6	EX4484-6
GCA_021160765.1_ASM2116076v1_genomic	SRR14000032	23.957	-108.862	0.0269973	Archaea	Thermoplasmatota	EX4484-6	EX4484-6
GCA_021160765.1_ASM2116076v1_genomic	SRR14000033	23.957	-108.862	0.00290881	Archaea	Thermoplasmatota	EX4484-6	EX4484-6
GCA_021160765.1_ASM2116076v1_genomic	SRR14000034	23.957	-108.862	0.00264125	Archaea	Thermoplasmatota	EX4484-6	EX4484-6
GCA_021160765.1_ASM2116076v1_genomic	SRR14000035	23.957	-108.862	0.0230658	Archaea	Thermoplasmatota	EX4484-6	EX4484-6
GCA_021160765.1_ASM2116076v1_genomic	SRR14000036	23.957	-108.862	0.0338272	Archaea	Thermoplasmatota	EX4484-6	EX4484-6
GCA_021160765.1_ASM2116076v1_genomic	SRR14000037	23.957	-108.862	0.0027155	Archaea	Thermoplasmatota	EX4484-6	EX4484-6
GCA_021160765.1_ASM2116076v1_genomic	SRR14000038	23.957	-108.862	0.00198985	Archaea	Thermoplasmatota	EX4484-6	EX4484-6
GCA_021160765.1_ASM2116076v1_genomic	SRR21418560	23.9561	-108.862	0.0382766	Archaea	Thermoplasmatota	EX4484-6	EX4484-6
GCA_021160765.1_ASM2116076v1_genomic	SRR6479061	27.0183	-111.38	0.0137964	Archaea	Thermoplasmatota	EX4484-6	EX4484-6
GCA_023145185.1_ASM2314518v1_genomic	SRR13892585	22.01	119.28	0.00122689	Archaea	Thermoplasmatota	EX4484-6	EX4484-6
GCA_023145185.1_ASM2314518v1_genomic	SRR13892588	22.01	119.28	0.00079265	Archaea	Thermoplasmatota	EX4484-6	EX4484-6
GCA_023145185.1_ASM2314518v1_genomic	SRR13892591	22.16	119.29	0.0300864	Archaea	Thermoplasmatota	EX4484-6	EX4484-6
GCA_023145185.1_ASM2314518v1_genomic	SRR13892599	22.17	119.28	0.00187523	Archaea	Thermoplasmatota	EX4484-6	EX4484-6
GCA_023145185.1_ASM2314518v1_genomic	SRR13892605	22.01	119.28	0.00278655	Archaea	Thermoplasmatota	EX4484-6	EX4484-6
GCA_023145185.1_ASM2314518v1_genomic	SRR13892606	22.36	119.32	0.000546711	Archaea	Thermoplasmatota	EX4484-6	EX4484-6
GCA_023145185.1_ASM2314518v1_genomic	SRR6478915	27.0151	-111.38	0.000662539	Archaea	Thermoplasmatota	EX4484-6	EX4484-6
PRJNA368391_bin_183_orig.contigs	SRR14000037	23.957	-108.862	0.0376303	Archaea	Thermoplasmatota	EX4484-6	EX4484-6
PRJNA368391_bin_183_orig.contigs	SRR14000038	23.957	-108.862	0.0290986	Archaea	Thermoplasmatota	EX4484-6	EX4484-6
PRJNA368391_bin_183_orig.contigs	SRR21418559	23.954	-108.863	0.0285599	Archaea	Thermoplasmatota	EX4484-6	EX4484-6
PRJNA368391_bin_183_orig.contigs	SRR6478866	27.0151	-111.38	0.00387069	Archaea	Thermoplasmatota	EX4484-6	EX4484-6
PRJNA368391_bin_183_orig.contigs	SRR6479061	27.0183	-111.38	0.0301377	Archaea	Thermoplasmatota	EX4484-6	EX4484-6
PRJNA531756_bin_72_orig_refined.contigs	SRR8943083	57.2137	19.509	0.0293274	Archaea	Thermoplasmatota	EX4484-6	EX4484-6_unclassified
PRJNA531756_bin_72_orig_refined.contigs	SRR8943089	57.2137	19.509	0.0412069	Archaea	Thermoplasmatota	EX4484-6	EX4484-6_unclassified
PRJNA531756_bin_72_orig_refined.contigs	SRR8943090	57.2137	19.509	0.0174736	Archaea	Thermoplasmatota	EX4484-6	EX4484-6_unclassified
PRJNA531756_bin_72_orig_refined.contigs	SRR8943091	57.2137	19.509	0.0294999	Archaea	Thermoplasmatota	EX4484-6	EX4484-6_unclassified
PRJNA531756_bin_72_orig_refined.contigs	SRR8943092	57.2137	19.509	0.0329846	Archaea	Thermoplasmatota	EX4484-6	EX4484-6_unclassified
PRJNA531756_bin_72_orig_refined.contigs	SRR8943093	57.2137	19.509	0.0466046	Archaea	Thermoplasmatota	EX4484-6	EX4484-6_unclassified
PRJNA531756_bin_72_orig_refined.contigs	SRR8943094	57.2137	19.509	0.0568945	Archaea	Thermoplasmatota	EX4484-6	EX4484-6_unclassified
PRJNA531756_bin_72_orig_refined.contigs	SRR8943095	57.2137	19.509	0.048657	Archaea	Thermoplasmatota	EX4484-6	EX4484-6_unclassified
PRJNA531756_bin_93_strict_refined.contigs	SRR8943083	57.2137	19.509	0.0561794	Archaea	Thermoplasmatota	EX4484-6	EX4484-6
PRJNA531756_bin_93_strict_refined.contigs	SRR8943089	57.2137	19.509	0.036286	Archaea	Thermoplasmatota	EX4484-6	EX4484-6
PRJNA531756_bin_93_strict_refined.contigs	SRR8943090	57.2137	19.509	0.053679	Archaea	Thermoplasmatota	EX4484-6	EX4484-6
PRJNA531756_bin_93_strict_refined.contigs	SRR8943091	57.2137	19.509	0.039684	Archaea	Thermoplasmatota	EX4484-6	EX4484-6
PRJNA531756_bin_93_strict_refined.contigs	SRR8943092	57.2137	19.509	0.0453363	Archaea	Thermoplasmatota	EX4484-6	EX4484-6
PRJNA531756_bin_93_strict_refined.contigs	SRR8943093	57.2137	19.509	0.0233231	Archaea	Thermoplasmatota	EX4484-6	EX4484-6
PRJNA531756_bin_93_strict_refined.contigs	SRR8943094	57.2137	19.509	0.0169103	Archaea	Thermoplasmatota	EX4484-6	EX4484-6
PRJNA531756_bin_93_strict_refined.contigs	SRR8943095	57.2137	19.509	0.0286502	Archaea	Thermoplasmatota	EX4484-6	EX4484-6
PRJNA541421_bin_70_strict.contigs	SRR14219477	58.8436	17.5447	0.00247844	Archaea	Thermoplasmatota	EX4484-6	EX4484-6
PRJNA541421_bin_70_strict.contigs	SRR14219478	58.8436	17.5447	0.00209534	Archaea	Thermoplasmatota	EX4484-6	EX4484-6
PRJNA541421_bin_70_strict.contigs	SRR14219479	58.8436	17.5447	0.00225889	Archaea	Thermoplasmatota	EX4484-6	EX4484-6
PRJNA541421_bin_70_strict.contigs	SRR14219480	58.8436	17.5447	0.00395106	Archaea	Thermoplasmatota	EX4484-6	EX4484-6
PRJNA541421_bin_70_strict.contigs	SRR14219485	57.2645	16.482	0.00478724	Archaea	Thermoplasmatota	EX4484-6	EX4484-6
PRJNA541421_bin_70_strict.contigs	SRR14219486	57.2645	16.482	0.00230605	Archaea	Thermoplasmatota	EX4484-6	EX4484-6
PRJNA541421_bin_70_strict.contigs	SRR14219487	57.2645	16.482	0.00295572	Archaea	Thermoplasmatota	EX4484-6	EX4484-6
PRJNA541421_bin_70_strict.contigs	SRR14219490	58.8436	17.5447	0.00235258	Archaea	Thermoplasmatota	EX4484-6	EX4484-6
PRJNA541421_bin_70_strict.contigs	SRR14219491	58.8436	17.5447	0.00239065	Archaea	Thermoplasmatota	EX4484-6	EX4484-6
PRJNA541421_bin_70_strict.contigs	SRR8403924	63.291	19.495	0.0129955	Archaea	Thermoplasmatota	EX4484-6	EX4484-6
PRJNA541421_bin_70_strict.contigs	SRR8943083	57.2137	19.509	0.0368496	Archaea	Thermoplasmatota	EX4484-6	EX4484-6
PRJNA541421_bin_70_strict.contigs	SRR8943089	57.2137	19.509	0.0242481	Archaea	Thermoplasmatota	EX4484-6	EX4484-6
PRJNA541421_bin_70_strict.contigs	SRR8943090	57.2137	19.509	0.0173828	Archaea	Thermoplasmatota	EX4484-6	EX4484-6
PRJNA541421_bin_70_strict.contigs	SRR8943091	57.2137	19.509	0.0144228	Archaea	Thermoplasmatota	EX4484-6	EX4484-6
PRJNA541421_bin_70_strict.contigs	SRR8943092	57.2137	19.509	0.0148422	Archaea	Thermoplasmatota	EX4484-6	EX4484-6
PRJNA541421_bin_70_strict.contigs	SRR8943093	57.2137	19.509	0.0130839	Archaea	Thermoplasmatota	EX4484-6	EX4484-6
PRJNA541421_bin_70_strict.contigs	SRR8943094	57.2137	19.509	0.00885364	Archaea	Thermoplasmatota	EX4484-6	EX4484-6
PRJNA541421_bin_70_strict.contigs	SRR8943095	57.2137	19.509	0.0132174	Archaea	Thermoplasmatota	EX4484-6	EX4484-6
PRJNA541421_bin_70_strict.contigs	SRR9068927	59.8559	23.267	0.0484215	Archaea	Thermoplasmatota	EX4484-6	EX4484-6
PRJNA541421_bin_70_strict.contigs	SRR9068928	59.8559	23.267	0.0427434	Archaea	Thermoplasmatota	EX4484-6	EX4484-6
PRJNA541421_bin_98_orig_refined.contigs	SRR14219477	58.8436	17.5447	0.00204706	Archaea	Thermoplasmatota	EX4484-6	EX4484-6_unclassified
PRJNA541421_bin_98_orig_refined.contigs	SRR14219478	58.8436	17.5447	0.00139701	Archaea	Thermoplasmatota	EX4484-6	EX4484-6_unclassified
PRJNA541421_bin_98_orig_refined.contigs	SRR14219479	58.8436	17.5447	0.00184232	Archaea	Thermoplasmatota	EX4484-6	EX4484-6_unclassified
PRJNA541421_bin_98_orig_refined.contigs	SRR14219480	58.8436	17.5447	0.00323528	Archaea	Thermoplasmatota	EX4484-6	EX4484-6_unclassified
PRJNA541421_bin_98_orig_refined.contigs	SRR14219485	57.2645	16.482	0.00249046	Archaea	Thermoplasmatota	EX4484-6	EX4484-6_unclassified
PRJNA541421_bin_98_orig_refined.contigs	SRR14219490	58.8436	17.5447	0.0015081	Archaea	Thermoplasmatota	EX4484-6	EX4484-6_unclassified
PRJNA541421_bin_98_orig_refined.contigs	SRR14219491	58.8436	17.5447	0.00156712	Archaea	Thermoplasmatota	EX4484-6	EX4484-6_unclassified
PRJNA541421_bin_98_orig_refined.contigs	SRR9068927	59.8559	23.267	0.0117854	Archaea	Thermoplasmatota	EX4484-6	EX4484-6_unclassified
PRJNA541421_bin_98_orig_refined.contigs	SRR9068928	59.8559	23.267	0.0100298	Archaea	Thermoplasmatota	EX4484-6	EX4484-6_unclassified
PRJNA541421_bin_98_orig_refined.contigs	SRR9068939	59.8559	23.267	0.0300914	Archaea	Thermoplasmatota	EX4484-6	EX4484-6_unclassified
PRJNA704804_bin_147_orig_refined.contigs	ERR599004	6.3559	-103.06	0.00272352	Archaea	Thermoplasmatota	EX4484-6	EX4484-6_unclassified
PRJNA704804_bin_147_orig_refined.contigs	ERR599015	14.2025	-116.643	0.00482149	Archaea	Thermoplasmatota	EX4484-6	EX4484-6_unclassified
PRJNA704804_bin_147_orig_refined.contigs	ERR599051	6.3559	-103.06	0.00272704	Archaea	Thermoplasmatota	EX4484-6	EX4484-6_unclassified
PRJNA704804_bin_147_orig_refined.contigs	ERR599060	6.3559	-103.06	0.00271784	Archaea	Thermoplasmatota	EX4484-6	EX4484-6_unclassified
PRJNA704804_bin_147_orig_refined.contigs	ERR599076	14.2025	-116.643	0.00479189	Archaea	Thermoplasmatota	EX4484-6	EX4484-6_unclassified
PRJNA704804_bin_147_orig_refined.contigs	ERR599127	14.2025	-116.643	0.00482909	Archaea	Thermoplasmatota	EX4484-6	EX4484-6_unclassified
PRJNA704804_bin_147_orig_refined.contigs	ERR599152	14.2025	-116.643	0.00483779	Archaea	Thermoplasmatota	EX4484-6	EX4484-6_unclassified
PRJNA704804_bin_147_orig_refined.contigs	ERR599175	6.3559	-103.06	0.00271335	Archaea	Thermoplasmatota	EX4484-6	EX4484-6_unclassified
PRJNA704804_bin_147_orig_refined.contigs	SRR10556723	20.3333	-107	0.0121289	Archaea	Thermoplasmatota	EX4484-6	EX4484-6_unclassified
PRJNA704804_bin_147_orig_refined.contigs	SRR10556728	18.2	-104.2	0.0370064	Archaea	Thermoplasmatota	EX4484-6	EX4484-6_unclassified
PRJNA704804_bin_147_orig_refined.contigs	SRR11743108	18.6893	-104.416	0.0571348	Archaea	Thermoplasmatota	EX4484-6	EX4484-6_unclassified
PRJNA704804_bin_147_orig_refined.contigs	SRR11744890	17.206	-110.711	0.0271132	Archaea	Thermoplasmatota	EX4484-6	EX4484-6_unclassified
PRJNA704804_bin_147_orig_refined.contigs	SRR11826758	18.6893	-104.416	0.0146587	Archaea	Thermoplasmatota	EX4484-6	EX4484-6_unclassified
PRJNA704804_bin_147_orig_refined.contigs	SRR11826814	17.206	-110.711	0.0224714	Archaea	Thermoplasmatota	EX4484-6	EX4484-6_unclassified
PRJNA704804_bin_147_orig_refined.contigs	SRR11923209	16	-110	0.0310406	Archaea	Thermoplasmatota	EX4484-6	EX4484-6_unclassified
PRJNA704804_bin_147_orig_refined.contigs	SRR11923212	16.5	-107.2	0.0276633	Archaea	Thermoplasmatota	EX4484-6	EX4484-6_unclassified
PRJNA704804_bin_147_orig_refined.contigs	SRR11923215	20.5	-106.5	0.00842888	Archaea	Thermoplasmatota	EX4484-6	EX4484-6_unclassified
PRJNA704804_bin_147_orig_refined.contigs	SRR12424656	18.9	-104.9	0.0290041	Archaea	Thermoplasmatota	EX4484-6	EX4484-6_unclassified
PRJNA704804_bin_147_orig_refined.contigs	SRR12426445	18.92	-108.8	0.0513047	Archaea	Thermoplasmatota	EX4484-6	EX4484-6_unclassified
PRJNA704804_bin_147_orig_refined.contigs	SRR12430884	18.92	-104.8	0.00347586	Archaea	Thermoplasmatota	EX4484-6	EX4484-6_unclassified
PRJNA704804_bin_147_orig_refined.contigs	SRR12936904	18	-102	0.0170017	Archaea	Thermoplasmatota	EX4484-6	EX4484-6_unclassified
PRJNA704804_bin_147_orig_refined.contigs	SRR12937698	16	-105	0.00639376	Archaea	Thermoplasmatota	EX4484-6	EX4484-6_unclassified
PRJNA704804_bin_147_orig_refined.contigs	SRR13782122	-13	-82.2	0.0308077	Archaea	Thermoplasmatota	EX4484-6	EX4484-6_unclassified
PRJNA704804_bin_147_orig_refined.contigs	SRR13782123	-13	-82.2	0.0112799	Archaea	Thermoplasmatota	EX4484-6	EX4484-6_unclassified
PRJNA704804_bin_147_orig_refined.contigs	SRR13782124	-13	-82.2	0.0374789	Archaea	Thermoplasmatota	EX4484-6	EX4484-6_unclassified
PRJNA704804_bin_147_orig_refined.contigs	SRR13782125	-13	-82.2	0.0166947	Archaea	Thermoplasmatota	EX4484-6	EX4484-6_unclassified
PRJNA704804_bin_147_orig_refined.contigs	SRR13782126	-13	-82.2	0.00404132	Archaea	Thermoplasmatota	EX4484-6	EX4484-6_unclassified
PRJNA704804_bin_147_orig_refined.contigs	SRR13782127	-13	-82.2	0.00757096	Archaea	Thermoplasmatota	EX4484-6	EX4484-6_unclassified
PRJNA704804_bin_147_orig_refined.contigs	SRR13782128	-13	-82.2	0.000755947	Archaea	Thermoplasmatota	EX4484-6	EX4484-6_unclassified
PRJNA704804_bin_147_orig_refined.contigs	SRR13782130	-13	-82.2	0.0135125	Archaea	Thermoplasmatota	EX4484-6	EX4484-6_unclassified
PRJNA704804_bin_147_orig_refined.contigs	SRR13782132	-13	-82.2	0.00859159	Archaea	Thermoplasmatota	EX4484-6	EX4484-6_unclassified
PRJNA704804_bin_147_orig_refined.contigs	SRR13782133	-13	-82.2	0.0202749	Archaea	Thermoplasmatota	EX4484-6	EX4484-6_unclassified
PRJNA704804_bin_147_orig_refined.contigs	SRR13782134	-13	-82.2	0.0225964	Archaea	Thermoplasmatota	EX4484-6	EX4484-6_unclassified
PRJNA704804_bin_147_orig_refined.contigs	SRR13782135	-13	-82.2	0.00766793	Archaea	Thermoplasmatota	EX4484-6	EX4484-6_unclassified
PRJNA704804_bin_147_orig_refined.contigs	SRR14610254	-20.5	-70.7	0.0247178	Archaea	Thermoplasmatota	EX4484-6	EX4484-6_unclassified
PRJNA704804_bin_147_orig_refined.contigs	SRR14610255	-20.5	-70.7	0.0379101	Archaea	Thermoplasmatota	EX4484-6	EX4484-6_unclassified
PRJNA704804_bin_147_orig_refined.contigs	SRR16028404	-16.7	-79	0.00745753	Archaea	Thermoplasmatota	EX4484-6	EX4484-6_unclassified
PRJNA704804_bin_147_orig_refined.contigs	SRR16028406	-16.7	-79	0.00740385	Archaea	Thermoplasmatota	EX4484-6	EX4484-6_unclassified
PRJNA704804_bin_147_orig_refined.contigs	SRR16028407	-16.7	-79	0.0122422	Archaea	Thermoplasmatota	EX4484-6	EX4484-6_unclassified
PRJNA704804_bin_147_orig_refined.contigs	SRR16028408	-16.7	-79	0.00879604	Archaea	Thermoplasmatota	EX4484-6	EX4484-6_unclassified
PRJNA704804_bin_147_orig_refined.contigs	SRR16028409	-16.7	-79	0.0188851	Archaea	Thermoplasmatota	EX4484-6	EX4484-6_unclassified
PRJNA704804_bin_147_orig_refined.contigs	SRR16028413	-16.7	-79	0.00808108	Archaea	Thermoplasmatota	EX4484-6	EX4484-6_unclassified
PRJNA704804_bin_147_orig_refined.contigs	SRR16028415	-16.7	-79	0.00284423	Archaea	Thermoplasmatota	EX4484-6	EX4484-6_unclassified
PRJNA704804_bin_147_orig_refined.contigs	SRR16028416	-16.7	-79	0.00500724	Archaea	Thermoplasmatota	EX4484-6	EX4484-6_unclassified
PRJNA704804_bin_147_orig_refined.contigs	SRR3962468	14.53	-118.77	0.004779	Archaea	Thermoplasmatota	EX4484-6	EX4484-6_unclassified
PRJNA704804_bin_147_orig_refined.contigs	SRR4465026	17.0327	-106.533	0.00264995	Archaea	Thermoplasmatota	EX4484-6	EX4484-6_unclassified
PRJNA704804_bin_147_orig_refined.contigs	SRR4465028	17.0327	-106.533	0.00862962	Archaea	Thermoplasmatota	EX4484-6	EX4484-6_unclassified
PRJNA704804_bin_147_orig_refined.contigs	SRR4465029	17.0327	-106.533	0.0133465	Archaea	Thermoplasmatota	EX4484-6	EX4484-6_unclassified
PRJNA704804_bin_147_orig_refined.contigs	SRR4465030	16.5163	-107.142	0.00366899	Archaea	Thermoplasmatota	EX4484-6	EX4484-6_unclassified
PRJNA704804_bin_147_orig_refined.contigs	SRR4465032	16.5163	-107.142	0.0010558	Archaea	Thermoplasmatota	EX4484-6	EX4484-6_unclassified
PRJNA704804_bin_147_orig_refined.contigs	SRR4465033	16.5163	-107.142	0.00764426	Archaea	Thermoplasmatota	EX4484-6	EX4484-6_unclassified
PRJNA704804_bin_147_orig_refined.contigs	SRR4465035	17.0327	-106.533	0.00386501	Archaea	Thermoplasmatota	EX4484-6	EX4484-6_unclassified
PRJNA704804_bin_147_orig_refined.contigs	SRR4465036	17.0327	-106.533	0.0106589	Archaea	Thermoplasmatota	EX4484-6	EX4484-6_unclassified
PRJNA721298_bin_46_orig_refined.contigs	SRR14219477	58.8436	17.5447	0.0147712	Archaea	Thermoplasmatota	EX4484-6	EX4484-6
PRJNA721298_bin_46_orig_refined.contigs	SRR14219478	58.8436	17.5447	0.0119856	Archaea	Thermoplasmatota	EX4484-6	EX4484-6
PRJNA721298_bin_46_orig_refined.contigs	SRR14219479	58.8436	17.5447	0.014364	Archaea	Thermoplasmatota	EX4484-6	EX4484-6
PRJNA721298_bin_46_orig_refined.contigs	SRR14219480	58.8436	17.5447	0.021359	Archaea	Thermoplasmatota	EX4484-6	EX4484-6
PRJNA721298_bin_46_orig_refined.contigs	SRR14219485	57.2645	16.482	0.00898687	Archaea	Thermoplasmatota	EX4484-6	EX4484-6
PRJNA721298_bin_46_orig_refined.contigs	SRR14219486	57.2645	16.482	0.00939959	Archaea	Thermoplasmatota	EX4484-6	EX4484-6
PRJNA721298_bin_46_orig_refined.contigs	SRR14219487	57.2645	16.482	0.0117978	Archaea	Thermoplasmatota	EX4484-6	EX4484-6
PRJNA721298_bin_46_orig_refined.contigs	SRR14219490	58.8436	17.5447	0.0119035	Archaea	Thermoplasmatota	EX4484-6	EX4484-6
PRJNA721298_bin_46_orig_refined.contigs	SRR14219491	58.8436	17.5447	0.012651	Archaea	Thermoplasmatota	EX4484-6	EX4484-6
PRJNA721298_bin_46_orig_refined.contigs	SRR8403924	63.291	19.495	0.0452897	Archaea	Thermoplasmatota	EX4484-6	EX4484-6
PRJNA721298_bin_46_orig_refined.contigs	SRR8943083	57.2137	19.509	0.006082	Archaea	Thermoplasmatota	EX4484-6	EX4484-6
PRJNA721298_bin_46_orig_refined.contigs	SRR8943089	57.2137	19.509	0.00699543	Archaea	Thermoplasmatota	EX4484-6	EX4484-6
PRJNA721298_bin_46_orig_refined.contigs	SRR8943093	57.2137	19.509	0.013064	Archaea	Thermoplasmatota	EX4484-6	EX4484-6
PRJNA721298_bin_46_orig_refined.contigs	SRR8943094	57.2137	19.509	0.0126308	Archaea	Thermoplasmatota	EX4484-6	EX4484-6
PRJNA721298_bin_46_orig_refined.contigs	SRR8943095	57.2137	19.509	0.011455	Archaea	Thermoplasmatota	EX4484-6	EX4484-6
PRJNA721298_bin_46_orig_refined.contigs	SRR9068927	59.8559	23.267	0.0431346	Archaea	Thermoplasmatota	EX4484-6	EX4484-6
PRJNA721298_bin_46_orig_refined.contigs	SRR9068928	59.8559	23.267	0.0448278	Archaea	Thermoplasmatota	EX4484-6	EX4484-6
PRJNA721298_bin_46_orig_refined.contigs	SRR9068939	59.8559	23.267	0.0451574	Archaea	Thermoplasmatota	EX4484-6	EX4484-6
PRJNA889212_bin_1_orig_refined.contigs	SRR21856587	56.2427	10.3385	0.011896	Archaea	Thermoplasmatota	EX4484-6	EX4484-6
PRJNA889212_bin_1_orig_refined.contigs	SRR21856588	56.2427	10.3385	0.0103914	Archaea	Thermoplasmatota	EX4484-6	EX4484-6
PRJNA889212_bin_1_orig_refined.contigs	SRR21856589	56.2427	10.3385	0.0124615	Archaea	Thermoplasmatota	EX4484-6	EX4484-6
PRJNA889212_bin_1_orig_refined.contigs	SRR21856590	56.2427	10.3385	0.0190021	Archaea	Thermoplasmatota	EX4484-6	EX4484-6
PRJNA889212_bin_1_orig_refined.contigs	SRR9068928	59.8559	23.267	0.00609664	Archaea	Thermoplasmatota	EX4484-6	EX4484-6
PRJNA889212_bin_7_strict_refined.contigs	SRR21856587	56.2427	10.3385	0.0182697	Archaea	Thermoplasmatota	EX4484-6	EX4484-6
PRJNA889212_bin_7_strict_refined.contigs	SRR21856588	56.2427	10.3385	0.0156145	Archaea	Thermoplasmatota	EX4484-6	EX4484-6
PRJNA889212_bin_7_strict_refined.contigs	SRR21856589	56.2427	10.3385	0.0293605	Archaea	Thermoplasmatota	EX4484-6	EX4484-6
PRJNA889212_bin_7_strict_refined.contigs	SRR21856590	56.2427	10.3385	0.044605	Archaea	Thermoplasmatota	EX4484-6	EX4484-6
SUTE22.1_SAMN10231904_MAG_00000012	SRR8062320	10.617	-65.167	0.0911168	Archaea	Thermoplasmatota	EX4484-6	EX4484-6_unclassified
SUTE22.1_SAMN10231904_MAG_00000012	SRR8062321	10.617	-65.167	0.0371611	Archaea	Thermoplasmatota	EX4484-6	EX4484-6_unclassified
SUTE22.1_SAMN10231904_MAG_00000012	SRR8062322	10.617	-65.167	0.00801199	Archaea	Thermoplasmatota	EX4484-6	EX4484-6_unclassified
SUTE22.1_SAMN10231904_MAG_00000012	SRR8062329	10.617	-65.167	0.0791515	Archaea	Thermoplasmatota	EX4484-6	EX4484-6_unclassified
SUTE22.1_SAMN10231904_MAG_00000012	SRR8062330	10.617	-65.167	0.059156	Archaea	Thermoplasmatota	EX4484-6	EX4484-6_unclassified
SUTE22.1_SAMN10231904_MAG_00000012	SRR8062331	10.617	-65.167	0.189446	Archaea	Thermoplasmatota	EX4484-6	EX4484-6_unclassified
SUTE22.1_SAMN10231904_MAG_00000012	SRR8062333	10.617	-65.167	0.034503	Archaea	Thermoplasmatota	EX4484-6	EX4484-6_unclassified
SUTE22.1_SAMN10231904_MAG_00000012	SRR8062343	10.617	-65.167	0.119752	Archaea	Thermoplasmatota	EX4484-6	EX4484-6_unclassified
SUTE22.1_SAMN10231904_MAG_00000012	SRR8062344	10.617	-65.167	0.180012	Archaea	Thermoplasmatota	EX4484-6	EX4484-6_unclassified
SUTE22.1_SAMN10231904_MAG_00000012	SRR8062346	10.617	-65.167	0.0270079	Archaea	Thermoplasmatota	EX4484-6	EX4484-6_unclassified
SUTE22.1_SAMN10231904_MAG_00000012	SRR8062348	10.617	-65.167	0.0211147	Archaea	Thermoplasmatota	EX4484-6	EX4484-6_unclassified
SUTE22.1_SAMN10231904_MAG_00000012	SRR8062349	10.617	-65.167	0.0462961	Archaea	Thermoplasmatota	EX4484-6	EX4484-6_unclassified
SUTE22.1_SAMN10231904_MAG_00000012	SRR8062351	10.617	-65.167	0.0245953	Archaea	Thermoplasmatota	EX4484-6	EX4484-6_unclassified
SUTE22.1_SAMN10231904_MAG_00000012	SRR9166041	10.617	-65.167	0.189566	Archaea	Thermoplasmatota	EX4484-6	EX4484-6_unclassified
SUTE22.1_SAMN10231904_MAG_00000012	SRR9166042	10.617	-65.167	0.179961	Archaea	Thermoplasmatota	EX4484-6	EX4484-6_unclassified
SUTE22.1_SAMN10231904_MAG_00000012	SRR9166043	10.617	-65.167	0.119731	Archaea	Thermoplasmatota	EX4484-6	EX4484-6_unclassified
SUTE22.1_SAMN10231904_MAG_00000012	SRR9166047	10.617	-65.167	0.0793298	Archaea	Thermoplasmatota	EX4484-6	EX4484-6_unclassified
SUTE22.1_SAMN10231904_MAG_00000012	SRR9166048	10.617	-65.167	0.0346252	Archaea	Thermoplasmatota	EX4484-6	EX4484-6_unclassified
SUTE22.1_SAMN10231904_MAG_00000012	SRR9166049	10.617	-65.167	0.0591899	Archaea	Thermoplasmatota	EX4484-6	EX4484-6_unclassified
SUTE22.1_SAMN10231914_MAG_00000186	SRR8062320	10.617	-65.167	0.0731186	Archaea	Thermoplasmatota	EX4484-6	EX4484-6_unclassified
SUTE22.1_SAMN10231914_MAG_00000186	SRR8062321	10.617	-65.167	0.119479	Archaea	Thermoplasmatota	EX4484-6	EX4484-6_unclassified
SUTE22.1_SAMN10231914_MAG_00000186	SRR8062322	10.617	-65.167	0.00586429	Archaea	Thermoplasmatota	EX4484-6	EX4484-6_unclassified
SUTE22.1_SAMN10231914_MAG_00000186	SRR8062346	10.617	-65.167	0.150104	Archaea	Thermoplasmatota	EX4484-6	EX4484-6_unclassified
SUTE22.1_SAMN10231914_MAG_00000186	SRR8062348	10.617	-65.167	0.0440514	Archaea	Thermoplasmatota	EX4484-6	EX4484-6_unclassified
SUTE22.1_SAMN10231914_MAG_00000186	SRR8062349	10.617	-65.167	0.163706	Archaea	Thermoplasmatota	EX4484-6	EX4484-6_unclassified
SUTE22.1_SAMN10231914_MAG_00000186	SRR8062351	10.617	-65.167	0.0473986	Archaea	Thermoplasmatota	EX4484-6	EX4484-6_unclassified
SUTE22.1_SAMN10231914_MAG_00000292	SRR8062320	10.617	-65.167	0.196681	Archaea	Thermoplasmatota	EX4484-6	EX4484-6_unclassified
SUTE22.1_SAMN10231914_MAG_00000292	SRR8062321	10.617	-65.167	0.319651	Archaea	Thermoplasmatota	EX4484-6	EX4484-6_unclassified
SUTE22.1_SAMN10231914_MAG_00000292	SRR8062322	10.617	-65.167	0.00691155	Archaea	Thermoplasmatota	EX4484-6	EX4484-6_unclassified
SUTE22.1_SAMN10231914_MAG_00000292	SRR8062329	10.617	-65.167	0.00207697	Archaea	Thermoplasmatota	EX4484-6	EX4484-6_unclassified
SUTE22.1_SAMN10231914_MAG_00000292	SRR8062343	10.617	-65.167	0.00594153	Archaea	Thermoplasmatota	EX4484-6	EX4484-6_unclassified
SUTE22.1_SAMN10231914_MAG_00000292	SRR8062346	10.617	-65.167	0.0335203	Archaea	Thermoplasmatota	EX4484-6	EX4484-6_unclassified
SUTE22.1_SAMN10231914_MAG_00000292	SRR8062348	10.617	-65.167	0.0407148	Archaea	Thermoplasmatota	EX4484-6	EX4484-6_unclassified
SUTE22.1_SAMN10231914_MAG_00000292	SRR8062349	10.617	-65.167	0.0415856	Archaea	Thermoplasmatota	EX4484-6	EX4484-6_unclassified
SUTE22.1_SAMN10231914_MAG_00000292	SRR8062351	10.617	-65.167	0.0499335	Archaea	Thermoplasmatota	EX4484-6	EX4484-6_unclassified
SUTE22.1_SAMN10231914_MAG_00000292	SRR9166043	10.617	-65.167	0.00594626	Archaea	Thermoplasmatota	EX4484-6	EX4484-6_unclassified
SUTE22.1_SAMN10231914_MAG_00000292	SRR9166047	10.617	-65.167	0.00209068	Archaea	Thermoplasmatota	EX4484-6	EX4484-6_unclassified
TARA_SAMEA2620113_MAG_00000097	ERR599031	20.8457	63.5851	0.0088777	Archaea	Thermoplasmatota	EX4484-6	EX4484-6_unclassified
TARA_SAMEA2620113_MAG_00000097	ERR599037	18.7341	66.3896	0.0195811	Archaea	Thermoplasmatota	EX4484-6	EX4484-6_unclassified
TARA_SAMEA2620113_MAG_00000097	ERR599062	20.8457	63.5851	0.00888679	Archaea	Thermoplasmatota	EX4484-6	EX4484-6_unclassified
TARA_SAMEA2620113_MAG_00000097	ERR599172	18.7341	66.3896	0.0194387	Archaea	Thermoplasmatota	EX4484-6	EX4484-6_unclassified
TARA_SAMEA2620113_MAG_00000097	SRR11744943	15.15	64	0.00495563	Archaea	Thermoplasmatota	EX4484-6	EX4484-6_unclassified
TARA_SAMEA2620113_MAG_00000097	SRR11745179	15.15	64	0.0088453	Archaea	Thermoplasmatota	EX4484-6	EX4484-6_unclassified
TARA_SAMEA2620113_MAG_00000097	SRR11791037	15.15	64	0.0123314	Archaea	Thermoplasmatota	EX4484-6	EX4484-6_unclassified
ZHEN22.1_SAMN22703514_MAG_00000188	SRR16631310	36.69	100.45	0.181261	Archaea	Thermoplasmatota	EX4484-6	EX4484-6
ZHEN22.1_SAMN22703514_MAG_00000188	SRR16631311	36.68	100.47	0.148485	Archaea	Thermoplasmatota	EX4484-6	EX4484-6
ZHEN22.1_SAMN22703514_MAG_00000188	SRR16631312	36.71	100.42	0.137933	Archaea	Thermoplasmatota	EX4484-6	EX4484-6
ZORZ22.1_SAMN30647027_MAG_00000060	SRR13892585	22.01	119.28	0.00135612	Archaea	Thermoplasmatota	EX4484-6	EX4484-6
ZORZ22.1_SAMN30647027_MAG_00000060	SRR13892586	22.01	119.28	0.00111075	Archaea	Thermoplasmatota	EX4484-6	EX4484-6
ZORZ22.1_SAMN30647027_MAG_00000060	SRR13892588	22.01	119.28	0.000988081	Archaea	Thermoplasmatota	EX4484-6	EX4484-6
ZORZ22.1_SAMN30647027_MAG_00000060	SRR13892604	22.01	119.28	0.00109325	Archaea	Thermoplasmatota	EX4484-6	EX4484-6
ZORZ22.1_SAMN30647027_MAG_00000060	SRR13892605	22.01	119.28	0.00344306	Archaea	Thermoplasmatota	EX4484-6	EX4484-6

## Sheet: S7
S7. List of all unique metagenomic runs, in which Ca. Penumbrarchaeia MAGs were found with meta data derived from ENA of the sampling location and environment details.
run_accession	environment_detailed	info_sampling	water_depth	filter_category	country	isolation_source	lat	location	lon	sample_description	sample_title	scientific_name	sample_accession	study_accession	parent_study
ERR599004	marine water	Oxygen Minimum Zone 440-458 m, 0.22-3 um	450	free-living			6.3559	6.3559 N 103.0598 W	-103.06	&quot;This sample (TARA_B100002003) was collected during the Tara Oceans expedition (2009-2013) at station TARA_138 (latitudeN=6.3559, longitudeE=-103.0598) on date/time=2011-12-11T20:37:22, using a ROSETTE sampler with CTD (sbe9C) and 10 Niskin bottles. The sample material (saline water (ENVO:00002010), including plankton (ENVO:xxxxxxxx)) was collected at a depth of 440-458 m, targeting a mesope…	TARA_20111211T2040Z_138_Combined-EVENTS_CAST_MB_M_(450 m)_BACT_NUC-RNA(10L-or-10min)_W0.22-3_TARA_B100002003	marine metagenome	SAMEA2623390	PRJEB1787	PRJEB402
ERR599015	marine water	Oxygen Minimum Zone 370-379 m, 0.22-3 um	375	free-living			14.2025	14.2025 N 116.6433 W	-116.643	&quot;This sample (TARA_B100001971) was collected during the Tara Oceans expedition (2009-2013) at station TARA_137 (latitudeN=14.2025, longitudeE=-116.6433) on date/time=2011-12-03T14:31:20, using a ROSETTE sampler with CTD (sbe9C) and 10 Niskin bottles. The sample material (saline water (ENVO:00002010), including plankton (ENVO:xxxxxxxx)) was collected at a depth of 370-379 m, targeting a mesop…	TARA_20111203T1433Z_137_Combined-EVENTS_CAST_MB_M_(375 m)_BACT_NUC-RNA(10L-or-10min)_W0.22-3_TARA_B100001971	marine metagenome	SAMEA2623314	PRJEB1787	PRJEB402
ERR599031	marine water	Oxygen Minimum Zone 596-605 m, 0.22-1.6 um	600	free-living			20.8457	20.8457 N 63.5851 E	63.5851	&quot;This sample (TARA_B100000315) was collected during the Tara Oceans expedition (2009-2013) at station TARA_037 (latitudeN=20.8457, longitudeE=63.5851) on date/time=2010-03-12T17:08:47, using a ROSETTE sampler with CTD (sbe9C) and 10 Niskin bottles. The sample material (saline water (ENVO:00002010), including plankton (ENVO:xxxxxxxx)) was collected at a depth of 596-605 m, targeting a mesopel…	TARA_20100313T0507Z_037_Combined-EVENTS_CAST_MB_M_(600 m)_BACT_NUC-RNA(10L-or-10min)_W0.22-1.6_TARA_B100000315	marine metagenome	SAMEA2619970	PRJEB1787	PRJEB402
ERR599037	marine water	Oxygen Minimum Zone 262-280 m, 0.22-1.6 um	270	free-living			18.7341	18.7341 N 66.3896 E	66.3896	&quot;This sample (TARA_B100000097) was collected during the Tara Oceans expedition (2009-2013) at station TARA_039 (latitudeN=18.7341, longitudeE=66.3896) on date/time=2010-03-20T08:15:28, using a ROSETTE sampler with CTD (sbe9C) and 10 Niskin bottles. The sample material (saline water (ENVO:00002010), including plankton (ENVO:xxxxxxxx)) was collected at a depth of 262-280 m, targeting a mesopel…	TARA_20100320T0817Z_039_Combined-EVENTS_CAST_MB_M_(270 m)_BACT_NUC-DNA(100L)_W0.22-1.6_TARA_B100000097	marine metagenome	SAMEA2620097	PRJEB1787	PRJEB402
ERR599051	marine water	Oxygen Minimum Zone 440-458 m, 0.22-3 um	450	free-living			6.3559	6.3559 N 103.0598 W	-103.06	&quot;This sample (TARA_B100002003) was collected during the Tara Oceans expedition (2009-2013) at station TARA_138 (latitudeN=6.3559, longitudeE=-103.0598) on date/time=2011-12-11T20:37:22, using a ROSETTE sampler with CTD (sbe9C) and 10 Niskin bottles. The sample material (saline water (ENVO:00002010), including plankton (ENVO:xxxxxxxx)) was collected at a depth of 440-458 m, targeting a mesope…	TARA_20111211T2040Z_138_Combined-EVENTS_CAST_MB_M_(450 m)_BACT_NUC-RNA(10L-or-10min)_W0.22-3_TARA_B100002003	marine metagenome	SAMEA2623390	PRJEB1787	PRJEB402
ERR599060	marine water	Oxygen Minimum Zone 440-458 m, 0.22-3 um	450	free-living			6.3559	6.3559 N 103.0598 W	-103.06	&quot;This sample (TARA_B100002003) was collected during the Tara Oceans expedition (2009-2013) at station TARA_138 (latitudeN=6.3559, longitudeE=-103.0598) on date/time=2011-12-11T20:37:22, using a ROSETTE sampler with CTD (sbe9C) and 10 Niskin bottles. The sample material (saline water (ENVO:00002010), including plankton (ENVO:xxxxxxxx)) was collected at a depth of 440-458 m, targeting a mesope…	TARA_20111211T2040Z_138_Combined-EVENTS_CAST_MB_M_(450 m)_BACT_NUC-RNA(10L-or-10min)_W0.22-3_TARA_B100002003	marine metagenome	SAMEA2623390	PRJEB1787	PRJEB402
ERR599062	marine water	Oxygen Minimum Zone 596-605 m, 0.22-1.6 um	600	free-living			20.8457	20.8457 N 63.5851 E	63.5851	&quot;This sample (TARA_B100000315) was collected during the Tara Oceans expedition (2009-2013) at station TARA_037 (latitudeN=20.8457, longitudeE=63.5851) on date/time=2010-03-12T17:08:47, using a ROSETTE sampler with CTD (sbe9C) and 10 Niskin bottles. The sample material (saline water (ENVO:00002010), including plankton (ENVO:xxxxxxxx)) was collected at a depth of 596-605 m, targeting a mesopel…	TARA_20100313T0507Z_037_Combined-EVENTS_CAST_MB_M_(600 m)_BACT_NUC-RNA(10L-or-10min)_W0.22-1.6_TARA_B100000315	marine metagenome	SAMEA2619970	PRJEB1787	PRJEB402
ERR599076	marine water	Oxygen Minimum Zone 370-379 m, 0.22-3 um	375	free-living			14.2025	14.2025 N 116.6433 W	-116.643	&quot;This sample (TARA_B100001971) was collected during the Tara Oceans expedition (2009-2013) at station TARA_137 (latitudeN=14.2025, longitudeE=-116.6433) on date/time=2011-12-03T14:31:20, using a ROSETTE sampler with CTD (sbe9C) and 10 Niskin bottles. The sample material (saline water (ENVO:00002010), including plankton (ENVO:xxxxxxxx)) was collected at a depth of 370-379 m, targeting a mesop…	TARA_20111203T1433Z_137_Combined-EVENTS_CAST_MB_M_(375 m)_BACT_NUC-RNA(10L-or-10min)_W0.22-3_TARA_B100001971	marine metagenome	SAMEA2623314	PRJEB1787	PRJEB402
ERR599127	marine water	Oxygen Minimum Zone 370-379 m, 0.22-3 um	375	free-living			14.2025	14.2025 N 116.6433 W	-116.643	&quot;This sample (TARA_B100001971) was collected during the Tara Oceans expedition (2009-2013) at station TARA_137 (latitudeN=14.2025, longitudeE=-116.6433) on date/time=2011-12-03T14:31:20, using a ROSETTE sampler with CTD (sbe9C) and 10 Niskin bottles. The sample material (saline water (ENVO:00002010), including plankton (ENVO:xxxxxxxx)) was collected at a depth of 370-379 m, targeting a mesop…	TARA_20111203T1433Z_137_Combined-EVENTS_CAST_MB_M_(375 m)_BACT_NUC-RNA(10L-or-10min)_W0.22-3_TARA_B100001971	marine metagenome	SAMEA2623314	PRJEB1787	PRJEB402
ERR599152	marine water	Oxygen Minimum Zone 370-379 m, 0.22-3 um	375	free-living			14.2025	14.2025 N 116.6433 W	-116.643	&quot;This sample (TARA_B100001971) was collected during the Tara Oceans expedition (2009-2013) at station TARA_137 (latitudeN=14.2025, longitudeE=-116.6433) on date/time=2011-12-03T14:31:20, using a ROSETTE sampler with CTD (sbe9C) and 10 Niskin bottles. The sample material (saline water (ENVO:00002010), including plankton (ENVO:xxxxxxxx)) was collected at a depth of 370-379 m, targeting a mesop…	TARA_20111203T1433Z_137_Combined-EVENTS_CAST_MB_M_(375 m)_BACT_NUC-RNA(10L-or-10min)_W0.22-3_TARA_B100001971	marine metagenome	SAMEA2623314	PRJEB1787	PRJEB402
ERR599172	marine water	Oxygen Minimum Zone 262-280 m, 0.22-1.6 um	270	free-living			18.7341	18.7341 N 66.3896 E	66.3896	&quot;This sample (TARA_B100000097) was collected during the Tara Oceans expedition (2009-2013) at station TARA_039 (latitudeN=18.7341, longitudeE=66.3896) on date/time=2010-03-20T08:15:28, using a ROSETTE sampler with CTD (sbe9C) and 10 Niskin bottles. The sample material (saline water (ENVO:00002010), including plankton (ENVO:xxxxxxxx)) was collected at a depth of 262-280 m, targeting a mesopel…	TARA_20100320T0817Z_039_Combined-EVENTS_CAST_MB_M_(270 m)_BACT_NUC-DNA(100L)_W0.22-1.6_TARA_B100000097	marine metagenome	SAMEA2620097	PRJEB1787	PRJEB402
ERR599175	marine water	Oxygen Minimum Zone 440-458 m, 0.22-3 um	450	free-living			6.3559	6.3559 N 103.0598 W	-103.06	&quot;This sample (TARA_B100002003) was collected during the Tara Oceans expedition (2009-2013) at station TARA_138 (latitudeN=6.3559, longitudeE=-103.0598) on date/time=2011-12-11T20:37:22, using a ROSETTE sampler with CTD (sbe9C) and 10 Niskin bottles. The sample material (saline water (ENVO:00002010), including plankton (ENVO:xxxxxxxx)) was collected at a depth of 440-458 m, targeting a mesope…	TARA_20111211T2040Z_138_Combined-EVENTS_CAST_MB_M_(450 m)_BACT_NUC-RNA(10L-or-10min)_W0.22-3_TARA_B100002003	marine metagenome	SAMEA2623390	PRJEB1787	PRJEB402
SRR10556723	marine water	Oxygen Minimum Zone 400 m, 0.2-1.6 um	400	free-living	Pacific Ocean: Eastern Tropical North Pacific	Seawater from oxygen minimum zone	20.3333	20.3333 N 107.0 W	-107	Marine microbial and viral communities from oxygen minimum zone, Eastern Pacific Ocean - ETNP2014_SV_400_PacBio MetaG	Marine microbial and viral communities from oxygen minimum zone, Eastern Pacific Ocean - ETNP2014_SV_400_PacBio MetaG	marine metagenome	SAMN09202732	PRJNA465919
SRR10556728	marine water	Oxygen Minimum Zone 150 m, 0.2-1.6 um	150	free-living	Pacific Ocean: Eastern Tropical North Pacific	Seawater from oxygen minimum zone	18.2	18.2 N 104.2 W	-104.2	Marine microbial and viral communities from oxygen minimum zone, Eastern Pacific Ocean - ETNP2014_SV_150_PacBio MetaG	Marine microbial and viral communities from oxygen minimum zone, Eastern Pacific Ocean - ETNP2014_SV_150_PacBio MetaG	marine metagenome	SAMN09200275	PRJNA465918
SRR11743108	marine water	Oxygen Minimum Zone 120 m	120	no meta data available	Pacific Ocean:North Pacific Ocean	untreated seawater	18.6893	18.6893 N 104.4164 W	-104.416	Seawater microbial communities from eastern tropical North Pacific Ocean	Seawater microbial communities from eastern tropical North Pacific Ocean - AMALJGI-DNA-2	seawater metagenome	SAMN14515348	PRJNA621291
SRR11744890	marine water	Oxygen Minimum Zone 215 m	215	no meta data available	Pacific Ocean:North Pacific Ocean	untreated seawater	17.206	17.206 N 110.7114 W	-110.711	Seawater microbial communities from eastern tropical North Pacific Ocean	Seawater microbial communities from eastern tropical North Pacific Ocean - AMALJGI-DNA-8	seawater metagenome	SAMN14514934	PRJNA621297
SRR11744943	marine water	Oxygen Minimum Zone 150 m	150	no meta data available	Indian Ocean: Arabian Sea	untreated seawater	15.15	15.15 N 64.0 E	64	Seawater microbial communities from, Arabian Sea, Indian Ocean	Seawater microbial communities from, Arabian Sea, Indian Ocean - AMALJGI-DNA-10	seawater metagenome	SAMN14515068	PRJNA621299
SRR11745179	marine water	Oxygen Minimum Zone 200 m	200	no meta data available	Indian Ocean: Arabian Sea	untreated seawater	15.15	15.15 N 64.0 E	64	Seawater microbial communities from, Arabian Sea, Indian Ocean	Seawater microbial communities from, Arabian Sea, Indian Ocean - AMALJGI-DNA-11	seawater metagenome	SAMN14514822	PRJNA621300
SRR11791037	marine water	Oxygen Minimum Zone 400 m	400	no meta data available	Indian Ocean: Arabian Sea	untreated seawater	15.15	15.15 N 64.0 E	64	Seawater microbial communities from, Arabian Sea, Indian Ocean	Seawater microbial communities from, Arabian Sea, Indian Ocean - AMALJGI-DNA-12	seawater metagenome	SAMN14515454	PRJNA621301
SRR11826758	marine water	Oxygen Minimum Zone 200 m	200	no meta data available	Pacific Ocean:North Pacific Ocean	untreated seawater	18.6893	18.6893 N 104.4164 W	-104.416	Seawater microbial communities from eastern tropical North Pacific Ocean	Seawater microbial communities from eastern tropical North Pacific Ocean - AMALJGI-DNA-3	seawater metagenome	SAMN14515902	PRJNA621292
SRR11826814	marine water	Oxygen Minimum Zone 185 m	185	no meta data available	Pacific Ocean:North Pacific Ocean	untreated seawater	17.206	17.206 N 110.7114 W	-110.711	Seawater microbial communities from eastern tropical North Pacific Ocean	Seawater microbial communities from eastern tropical North Pacific Ocean - AMALJGI-DNA-7	seawater metagenome	SAMN14515069	PRJNA621296
SRR11923209	marine water	Oxygen Minimum Zone 180 m	180	bulk	Pacific Ocean	seawater at 180m depth at Station 3	16	16.0 N 110.0 W	-110	This sample has been submitted by pda|jmbeman on 2021-06-02; marine metagenome	This sample has been submitted by pda|jmbeman on 2021-06-02; marine metagenome	marine metagenome	SAMN15000295	PRJNA634212
SRR11923212	marine water	Oxygen Minimum Zone 160 m	160	bulk	Pacific Ocean	seawater at 160m depth at Station 2	16.5	16.5 N 107.2 W	-107.2	This sample has been submitted by pda|jmbeman on 2021-06-02; marine metagenome	This sample has been submitted by pda|jmbeman on 2021-06-02; marine metagenome	marine metagenome	SAMN15000292	PRJNA634212
SRR11923215	marine water	Oxygen Minimum Zone 100 m	100	bulk	Pacific Ocean	seawater at 100m depth at Station 1	20.5	20.5 N 106.5 W	-106.5	This sample has been submitted by pda|jmbeman on 2021-06-02; marine metagenome	This sample has been submitted by pda|jmbeman on 2021-06-02; marine metagenome	marine metagenome	SAMN15000289	PRJNA634212
SRR12424656	marine water	Oxygen Minimum Zone 100 m, particle attached	100	particle attached	Mexico: oxygen minimum zone off of Manzanillo, Mexico	ocean water	18.9	18.9 N 104.9 W	-104.9	ETNP_2013_st6_depth100m_particle_attached	ETNP_2013_st6_depth100m_particle_attached	marine metagenome	SAMN15776834	PRJNA632347
SRR12426445	marine water	Oxygen Minimum Zone	300	particle attached	Mexico: oxygen minimum zone off of Manzanillo, Mexico	ocean water	18.92	18.92 N 108.8 W	-108.8	ETNP13S02MG300PF	ETNP13S02MG300PF	marine metagenome	SAMN15782434	PRJNA632347
SRR12430884	marine water	Oxygen Minimum Zone	200	free-living	Mexico: oxygen minimum zone off of Manzanillo, Mexico	marine waters	18.92	18.92 N 104.8 W	-104.8	ETNP14S06D19MG200SV	ETNP14S06D19MG200SV	marine metagenome	SAMN15793044	PRJNA632347
SRR12936904	marine water	seawater 16 m	16	no meta data available	Pacific Ocean:North Pacific Ocean	untreated seawater	18	18.0 N 102.0 W	-102	Seawater microbial communities from eastern tropical North Pacific Ocean	Seawater microbial communities from eastern tropical North Pacific Ocean - AMALJGI-DNA-15	seawater metagenome	SAMN15740749	PRJNA653158
SRR12937698	marine water	seawater 850 m	850	no meta data available	Pacific Ocean:North Pacific Ocean	untreated seawater	16	16.0 N 105.0 W	-105	Seawater microbial communities from eastern tropical North Pacific Ocean	Seawater microbial communities from eastern tropical North Pacific Ocean - AMALJGI-DNA-20	seawater metagenome	SAMN15741257	PRJNA653162
SRR13782122	marine water	Oxygen Deficient Zone 200m, 0.2 um	200	bulk	Pacific Ocean	marine; 200m at St9 in the ETSP 2013 Oxygen Deficient Zone	-13	13.0 S 82.2 W	-82.2	Metagenome from 200m at St9 in the ETSP 2013 Oxygen Deficient Zone	Metagenome from 200m at St9 in the ETSP 2013 Oxygen Deficient Zone	marine metagenome	SAMN18055981	PRJNA704804
SRR13782123	marine water	Oxygen Deficient Zone 175m, 0.2 um	175	bulk	Pacific Ocean	marine; 175m at St9 in the ETSP 2013 Oxygen Deficient Zone	-13	13.0 S 82.2 W	-82.2	Metagenome from 175m at St9 in the ETSP 2013 Oxygen Deficient Zone	Metagenome from 175m at St9 in the ETSP 2013 Oxygen Deficient Zone	marine metagenome	SAMN18055980	PRJNA704804
SRR13782124	marine water	Oxygen Deficient Zone 160m, 0.2 um	160	bulk	Pacific Ocean	marine; 160m at St9 in the ETSP 2013 Oxygen Deficient Zone	-13	13.0 S 82.2 W	-82.2	Metagenome from 160m at St9 in the ETSP 2013 Oxygen Deficient Zone	Metagenome from 160m at St9 in the ETSP 2013 Oxygen Deficient Zone	marine metagenome	SAMN18055979	PRJNA704804
SRR13782125	marine water	Oxygen Deficient Zone 150m, 0.2 um	150	bulk	Pacific Ocean	marine; 150m at St9 in the ETSP 2013 Oxygen Deficient Zone	-13	13.0 S 82.2 W	-82.2	Metagenome from 150m at St9 in the ETSP 2013 Oxygen Deficient Zone	Metagenome from 150m at St9 in the ETSP 2013 Oxygen Deficient Zone	marine metagenome	SAMN18055978	PRJNA704804
SRR13782126	marine water	Oxygen Deficient Zone 130m, 0.2 um	130	bulk	Pacific Ocean	marine; 130m at St9 in the ETSP 2013 Oxygen Deficient Zone	-13	13.0 S 82.2 W	-82.2	Metagenome from 130m at St9 in the ETSP 2013 Oxygen Deficient Zone	Metagenome from 130m at St9 in the ETSP 2013 Oxygen Deficient Zone	marine metagenome	SAMN18055977	PRJNA704804
SRR13782127	marine water	Oxygen Deficient Zone 125m, 0.2 um	125	bulk	Pacific Ocean	marine; 125m at St9 in the ETSP 2013 Oxygen Deficient Zone	-13	13.0 S 82.2 W	-82.2	Metagenome from 125m at St9 in the ETSP 2013 Oxygen Deficient Zone	Metagenome from 125m at St9 in the ETSP 2013 Oxygen Deficient Zone	marine metagenome	SAMN18055976	PRJNA704804
SRR13782128	marine water	Oxygen Deficient Zone 120m, 0.2 um	120	bulk	Pacific Ocean	marine; 120m at St9 in the ETSP 2013 Oxygen Deficient Zone	-13	13.0 S 82.2 W	-82.2	Metagenome from 120m at St9 in the ETSP 2013 Oxygen Deficient Zone	Metagenome from 120m at St9 in the ETSP 2013 Oxygen Deficient Zone	marine metagenome	SAMN18055975	PRJNA704804
SRR13782130	marine water	Oxygen Deficient Zone 275m, 0.2 um	275	bulk	Pacific Ocean	marine; 275m at St9 in the ETSP 2013 Oxygen Deficient Zone	-13	13.0 S 82.2 W	-82.2	Metagenome from 275m at St9 in the ETSP 2013 Oxygen Deficient Zone	Metagenome from 275m at St9 in the ETSP 2013 Oxygen Deficient Zone	marine metagenome	SAMN18055987	PRJNA704804
SRR13782132	marine water	Oxygen Deficient Zone 350m, 0.2 um	350	bulk	Pacific Ocean	marine; 350m at St9 in the ETSP 2013 Oxygen Deficient Zone	-13	13.0 S 82.2 W	-82.2	Metagenome from 350m at St9 in the ETSP 2013 Oxygen Deficient Zone	Metagenome from 350m at St9 in the ETSP 2013 Oxygen Deficient Zone	marine metagenome	SAMN18055985	PRJNA704804
SRR13782133	marine water	Oxygen Deficient Zone 300m, 0.2 um	300	bulk	Pacific Ocean	marine; 300m at St9 in the ETSP 2013 Oxygen Deficient Zone	-13	13.0 S 82.2 W	-82.2	Metagenome from 300m at St9 in the ETSP 2013 Oxygen Deficient Zone	Metagenome from 300m at St9 in the ETSP 2013 Oxygen Deficient Zone	marine metagenome	SAMN18055984	PRJNA704804
SRR13782134	marine water	Oxygen Deficient Zone 260m, 0.2 um	260	bulk	Pacific Ocean	marine; 260m at St9 in the ETSP 2013 Oxygen Deficient Zone	-13	13.0 S 82.2 W	-82.2	Metagenome from 260m at St9 in the ETSP 2013 Oxygen Deficient Zone	Metagenome from 260m at St9 in the ETSP 2013 Oxygen Deficient Zone	marine metagenome	SAMN18055983	PRJNA704804
SRR13782135	marine water	Oxygen Deficient Zone 230m, 0.2 um	230	bulk	Pacific Ocean	marine; 230m at St9 in the ETSP 2013 Oxygen Deficient Zone	-13	13.0 S 82.2 W	-82.2	Metagenome from 230m at St9 in the ETSP 2013 Oxygen Deficient Zone	Metagenome from 230m at St9 in the ETSP 2013 Oxygen Deficient Zone	marine metagenome	SAMN18055982	PRJNA704804
SRR13892585	cold seep	sediment, 10-12 cm			China: South China Sea	sediment (10-12 cmbsf)	22.01	22.01 N 119.28 E	119.28	This sample has been submitted by pda|zhcosa on 2021-06-09; cold seep metagenome	This sample has been submitted by pda|zhcosa on 2021-06-09; cold seep metagenome	cold seep metagenome	SAMN18200494	PRJNA707313
SRR13892586	cold seep	sediment, 8-10 cm			China: South China Sea	sediment (8-10 cmbsf)	22.01	22.01 N 119.28 E	119.28	This sample has been submitted by pda|zhcosa on 2021-06-09; cold seep metagenome	This sample has been submitted by pda|zhcosa on 2021-06-09; cold seep metagenome	cold seep metagenome	SAMN18200493	PRJNA707313
SRR13892588	cold seep	sediment, 4-6 cm			China: South China Sea	sediment (4-6 cmbsf)	22.01	22.01 N 119.28 E	119.28	This sample has been submitted by pda|zhcosa on 2021-06-09; cold seep metagenome	This sample has been submitted by pda|zhcosa on 2021-06-09; cold seep metagenome	cold seep metagenome	SAMN18200491	PRJNA707313
SRR13892591	cold seep	fluid under invertebrate community			China: South China Sea	fluid under the invertebrate communities	22.16	22.16 N 119.29 E	119.29	This sample has been submitted by pda|zhcosa on 2021-06-09; cold seep metagenome	This sample has been submitted by pda|zhcosa on 2021-06-09; cold seep metagenome	cold seep metagenome	SAMN18200488	PRJNA707313
SRR13892599	cold seep	sediment, 55-90 cm			China: South China Sea	sediment (55-90 cmbsf)	22.17	22.17 N 119.28 E	119.28	This sample has been submitted by pda|zhcosa on 2021-06-09; cold seep metagenome	This sample has been submitted by pda|zhcosa on 2021-06-09; cold seep metagenome	cold seep metagenome	SAMN18200501	PRJNA707313
SRR13892604	cold seep	sediment, 14-16 cm			China: South China Sea	sediment (14-16 cmbsf)	22.01	22.01 N 119.28 E	119.28	This sample has been submitted by pda|zhcosa on 2021-06-09; cold seep metagenome	This sample has been submitted by pda|zhcosa on 2021-06-09; cold seep metagenome	cold seep metagenome	SAMN18200496	PRJNA707313
SRR13892605	cold seep	sediment, 12-14 cm			China: South China Sea	sediment (12-14 cmbsf)	22.01	22.01 N 119.28 E	119.28	This sample has been submitted by pda|zhcosa on 2021-06-09; cold seep metagenome	This sample has been submitted by pda|zhcosa on 2021-06-09; cold seep metagenome	cold seep metagenome	SAMN18200495	PRJNA707313
SRR13892606	cold seep	water above invertebrate community			China: South China Sea	water closely above the invertebrate communities_2	22.36	22.36 N 119.32 E	119.32	This sample has been submitted by pda|zhcosa on 2021-06-09; cold seep metagenome	This sample has been submitted by pda|zhcosa on 2021-06-09; cold seep metagenome	cold seep metagenome	SAMN18200486	PRJNA707313
SRR14000031	hydrothermal vent	hydrothermal vent, 7-14 cm, 10 um			Pacific Ocean: Mexico, Pescadero Basin		23.957	23.957043 N 108.862274 W	-108.862	DR750_PC80_7to14cm_10umfiltrate	DR750_PC80_7to14cm_10umfiltrate	hydrothermal vent metagenome	SAMN18353079	PRJNA713414
SRR14000032	hydrothermal vent	hydrothermal vent, 7-14 cm			Pacific Ocean: Mexico, Pescadero Basin		23.957	23.957043 N 108.862274 W	-108.862	DR750_PC80_7to14cm_unfiltered	DR750_PC80_7to14cm_unfiltered	hydrothermal vent metagenome	SAMN18353078	PRJNA713414
SRR14000033	hydrothermal vent	hydrothermal vent, 0-7 cm, 10um			Pacific Ocean: Mexico, Pescadero Basin		23.957	23.957043 N 108.862274 W	-108.862	DR750_PC80_0to7cm_10umfiltrate	DR750_PC80_0to7cm_10umfiltrate	hydrothermal vent metagenome	SAMN18353077	PRJNA713414
SRR14000034	hydrothermal vent	hydrothermal, 0-7 cm			Pacific Ocean: Mexico, Pescadero Basin		23.957	23.957043 N 108.862274 W	-108.862	DR750_PC80_0to7cm_unfiltered	DR750_PC80_0to7cm_unfiltered	hydrothermal vent metagenome	SAMN18353076	PRJNA713414
SRR14000035	hydrothermal vent	hydrothermal vent, 7-14 cm, 10 um			Pacific Ocean: Mexico, Pescadero Basin		23.957	23.957043 N 108.862274 W	-108.862	DR750_PC67_7to14cm_10umfiltrate	DR750_PC67_7to14cm_10umfiltrate	hydrothermal vent metagenome	SAMN18353075	PRJNA713414
SRR14000036	hydrothermal vent	hydrothermal vent, 7-14 cm			Pacific Ocean: Mexico, Pescadero Basin		23.957	23.957043 N 108.862274 W	-108.862	DR750_PC67_7to14cm_unfiltered	DR750_PC67_7to14cm_unfiltered	hydrothermal vent metagenome	SAMN18353074	PRJNA713414
SRR14000037	hydrothermal vent	hydrothermal vent, 0-7 cm, 10 um			Pacific Ocean: Mexico, Pescadero Basin		23.957	23.957043 N 108.862274 W	-108.862	DR750_PC67_0to7cm_10umfiltrate	DR750_PC67_0to7cm_10umfiltrate	hydrothermal vent metagenome	SAMN18353073	PRJNA713414
SRR14000038	hydrothermal vent	hydrothermal vent, 0-7 cm			Pacific Ocean: Mexico, Pescadero Basin		23.957	23.957043 N 108.862274 W	-108.862	DR750_PC67_0to7cm_unfiltered	DR750_PC67_0to7cm_unfiltered	hydrothermal vent metagenome	SAMN18353072	PRJNA713414
SRR14219477	marine sediment	sediment, 0-1 cm			Sweden: Asko		58.8436	58.84358 N 17.544748 E	17.5447	Asko sediment metagenome	Asko sediment metagenome	aquatic metagenome	SAMN18713793	PRJNA721298
SRR14219478	marine sediment	sediment, 0-1 cm			Sweden: Asko		58.8436	58.84358 N 17.544748 E	17.5447	Asko sediment metagenome	Asko sediment metagenome	aquatic metagenome	SAMN18713793	PRJNA721298
SRR14219479	marine sediment	sediment, 0-1 cm			Sweden: Asko		58.8436	58.84358 N 17.544748 E	17.5447	Asko sediment metagenome	Asko sediment metagenome	aquatic metagenome	SAMN18713793	PRJNA721298
SRR14219480	marine sediment	sediment, 0-1 cm			Sweden: Asko		58.8436	58.84358 N 17.544748 E	17.5447	Asko sediment metagenome	Asko sediment metagenome	aquatic metagenome	SAMN18713793	PRJNA721298
SRR14219485	marine sediment	sediment, 0-1 cm			Sweden: Oskarshamn		57.2645	57.264484 N 16.48195 E	16.482	Oskarshamn sediment metagenome	Oskarshamn sediment metagenome	aquatic metagenome	SAMN18713786	PRJNA721298
SRR14219486	marine sediment	sediment, 0-1 cm			Sweden: Oskarshamn		57.2645	57.264484 N 16.48195 E	16.482	Oskarshamn sediment metagenome	Oskarshamn sediment metagenome	aquatic metagenome	SAMN18713786	PRJNA721298
SRR14219487	marine sediment	sediment, 0-1 cm			Sweden: Oskarshamn		57.2645	57.264484 N 16.48195 E	16.482	Oskarshamn sediment metagenome	Oskarshamn sediment metagenome	aquatic metagenome	SAMN18713786	PRJNA721298
SRR14219490	marine sediment	sediment, 0-1 cm			Sweden: Asko		58.8436	58.84358 N 17.544748 E	17.5447	Asko sediment metagenome	Asko sediment metagenome	aquatic metagenome	SAMN18713793	PRJNA721298
SRR14219491	marine sediment	sediment, 0-1 cm			Sweden: Asko		58.8436	58.84358 N 17.544748 E	17.5447	Asko sediment metagenome	Asko sediment metagenome	aquatic metagenome	SAMN18713793	PRJNA721298
SRR14610254	marine water	Oxygen Minimum Zone, 200 m	200	bulk	Chile	Oxygen minimum zone	-20.5	20.5 S 70.7 W	-70.7	Metagenome or environmental sample from marine metagenome	Metagenome or environmental sample from marine metagenome	marine metagenome	SAMN10474716	PRJNA505148
SRR14610255	marine water	Oxygen Minimum Zone, 300m	300	bulk	Chile	Oxygen minimum zone	-20.5	20.5 S 70.7 W	-70.7	Metagenome or environmental sample from marine metagenome	Metagenome or environmental sample from marine metagenome	marine metagenome	SAMN10474716	PRJNA505148
SRR16028404	marine water	Oxygen Deficient Zone 270 m, 0.2 um	270	bulk	Pacific Ocean: Eastern Tropical South Pacific	marine; 270m at St17 in the ETSP 2013 Oxygen Deficient Zone	-16.7	16.7 S 79.0 W	-79	Metagenome from 270m at St17 in the ETSP 2013 Oxygen Deficient Zone	Metagenome from 270m at St17 in the ETSP 2013 Oxygen Deficient Zone	marine metagenome	SAMN21575218	PRJNA704804
SRR16028406	marine water	Oxygen Deficient Zone 165 m, 0.2 um	165	bulk	Pacific Ocean: Eastern Tropical South Pacific	marine; 165m at St17 in the ETSP 2013 Oxygen Deficient Zone	-16.7	16.7 S 79.0 W	-79	Metagenome from 165m at St17 in the ETSP 2013 Oxygen Deficient Zone	Metagenome from 165m at St17 in the ETSP 2013 Oxygen Deficient Zone	marine metagenome	SAMN21575216	PRJNA704804
SRR16028407	marine water	Oxygen Deficient Zone 210 m, 0.2 um	210	bulk	Pacific Ocean: Eastern Tropical South Pacific	marine; 210m at St17 in the ETSP 2013 Oxygen Deficient Zone	-16.7	16.7 S 79.0 W	-79	Metagenome from 210m at St17 in the ETSP 2013 Oxygen Deficient Zone	Metagenome from 210m at St17 in the ETSP 2013 Oxygen Deficient Zone	marine metagenome	SAMN21575215	PRJNA704804
SRR16028408	marine water	Oxygen Deficient Zone 330 m, 0.2 um	330	bulk	Pacific Ocean: Eastern Tropical South Pacific	marine; 330m at St17 in the ETSP 2013 Oxygen Deficient Zone	-16.7	16.7 S 79.0 W	-79	Metagenome from 330m at St17 in the ETSP 2013 Oxygen Deficient Zone	Metagenome from 330m at St17 in the ETSP 2013 Oxygen Deficient Zone	marine metagenome	SAMN21575214	PRJNA704804
SRR16028409	marine water	Oxygen Deficient Zone 250 m, 0.2 um	250	bulk	Pacific Ocean: Eastern Tropical South Pacific	marine; 250m at St17 in the ETSP 2013 Oxygen Deficient Zone	-16.7	16.7 S 79.0 W	-79	Metagenome from 250m at St17 in the ETSP 2013 Oxygen Deficient Zone	Metagenome from 250m at St17 in the ETSP 2013 Oxygen Deficient Zone	marine metagenome	SAMN21575213	PRJNA704804
SRR16028413	marine water	Oxygen Deficient Zone 350 m, 0.2 um	350	bulk	Pacific Ocean: Eastern Tropical South Pacific	marine; 350m at St17 in the ETSP 2013 Oxygen Deficient Zone	-16.7	16.7 S 79.0 W	-79	Metagenome from 350m at St17 in the ETSP 2013 Oxygen Deficient Zone	Metagenome from 350m at St17 in the ETSP 2013 Oxygen Deficient Zone	marine metagenome	SAMN21575221	PRJNA704804
SRR16028415	marine water	Oxygen Deficient Zone 140 m, 0.2 um	140	bulk	Pacific Ocean: Eastern Tropical South Pacific	marine; 140m at St17 in the ETSP 2013 Oxygen Deficient Zone	-16.7	16.7 S 79.0 W	-79	Metagenome from 140m at St17 in the ETSP 2013 Oxygen Deficient Zone	Metagenome from 140m at St17 in the ETSP 2013 Oxygen Deficient Zone	marine metagenome	SAMN21575211	PRJNA704804
SRR16028416	marine water	Oxygen Deficient Zone 150 m, 0.2 um	150	bulk	Pacific Ocean: Eastern Tropical South Pacific	marine; 150m at St17 in the ETSP 2013 Oxygen Deficient Zone	-16.7	16.7 S 79.0 W	-79	Metagenome from 150m at St17 in the ETSP 2013 Oxygen Deficient Zone	Metagenome from 150m at St17 in the ETSP 2013 Oxygen Deficient Zone	marine metagenome	SAMN21575210	PRJNA704804
SRR16631310	lake sediment	lake sediment			China: Qinghai Lake		36.69	36.69 N 100.45 E	100.45	This sample has been submitted by pda|microben on 2021-12-01; sediment metagenome	This sample has been submitted by pda|microben on 2021-12-01; sediment metagenome	sediment metagenome	SAMN22703514	PRJNA776043
SRR16631311	lake sediment	lake sediment			China: Qinghai Lake		36.68	36.68 N 100.47 E	100.47	This sample has been submitted by pda|microben on 2021-12-01; sediment metagenome	This sample has been submitted by pda|microben on 2021-12-01; sediment metagenome	sediment metagenome	SAMN22703513	PRJNA776043
SRR16631312	lake sediment	lake sediment			China: Qinghai Lake		36.71	36.71 N 100.42 E	100.42	This sample has been submitted by pda|microben on 2021-12-01; sediment metagenome	This sample has been submitted by pda|microben on 2021-12-01; sediment metagenome	sediment metagenome	SAMN22703512	PRJNA776043
SRR21418559	hydrothermal vent	hydrothermal vent, precipitate			Mexico: Gulf of California, South Pescadero Basin, Auka Vent Field, Matterhorn	Hydrothermal precipitate	23.954	23.954037 N 108.86296 W	-108.863	This sample has been submitted by pda|rlperez@orcid on 2022-10-18; hydrothermal vent metagenome	This sample has been submitted by pda|rlperez@orcid on 2022-10-18; hydrothermal vent metagenome	hydrothermal vent metagenome	SAMN30597063	PRJNA875076
SRR21418560	hydrothermal vent	hydrothermal vent, rock			Mexico: Gulf of California, South Pescadero Basin, Auka Vent Field, Z-Mound	Hydrothermal precipitate	23.9561	23.956095 N 108.86192 W	-108.862	This sample has been submitted by pda|rlperez@orcid on 2022-10-18; hydrothermal vent metagenome	This sample has been submitted by pda|rlperez@orcid on 2022-10-18; hydrothermal vent metagenome	hydrothermal vent metagenome	SAMN30597062	PRJNA875076
SRR21856587	marine sediment	estuarine mud, surface			Denmark: Kaloe Vig Marina		56.2427	56.242695 N 10.3385 E	10.3385	This sample has been submitted by pda|ipgmarshall@gmail.com on 2022-10-12; marine sediment metagenome	This sample has been submitted by pda|ipgmarshall@gmail.com on 2022-10-12; marine sediment metagenome	marine sediment metagenome	SAMN31233760	PRJNA889212
SRR21856588	marine sediment	estuarine mud, surface			Denmark: Kaloe Vig Marina		56.2427	56.242695 N 10.3385 E	10.3385	This sample has been submitted by pda|ipgmarshall@gmail.com on 2022-10-12; marine sediment metagenome	This sample has been submitted by pda|ipgmarshall@gmail.com on 2022-10-12; marine sediment metagenome	marine sediment metagenome	SAMN31233760	PRJNA889212
SRR21856589	marine sediment	estuarine mud, surface			Denmark: Kaloe Vig Marina		56.2427	56.242695 N 10.3385 E	10.3385	This sample has been submitted by pda|ipgmarshall@gmail.com on 2022-10-12; marine sediment metagenome	This sample has been submitted by pda|ipgmarshall@gmail.com on 2022-10-12; marine sediment metagenome	marine sediment metagenome	SAMN31233759	PRJNA889212
SRR21856590	marine sediment	estuarine mud, surface			Denmark: Kaloe Vig Marina		56.2427	56.242695 N 10.3385 E	10.3385	This sample has been submitted by pda|ipgmarshall@gmail.com on 2022-10-12; marine sediment metagenome	This sample has been submitted by pda|ipgmarshall@gmail.com on 2022-10-12; marine sediment metagenome	marine sediment metagenome	SAMN31233759	PRJNA889212
SRR3962468	marine water	water, 294 m	294	no meta data available	Pacific Ocean:North Pacific Ocean	North Pacific Ocean	14.53	14.53 N 118.77 W	-118.77	Marine microbial communities from the Deep Pacific Ocean - MP2098	Marine microbial communities from the Deep Pacific Ocean - MP2098	marine metagenome	SAMN05422142	PRJNA330087
SRR4465026	marine water	Oxygen Deficient Zone 120 m, 0.2 um	120	bulk	Pacific Ocean	120 m water sample filtered on 0.2 um supor filter	17.0327	17.0327 N 106.5328 W	-106.533	Marine metagenome ETNP 120m 2012	Marine metagenome ETNP 120m 2012	marine metagenome	SAMN05944804	PRJNA350692
SRR4465028	marine water	Oxygen Deficient Zone 160 m, 0.2 um	160	bulk	Pacific Ocean	160 m water sample filtered on 0.2 um supor filter	17.0327	17.0327 N 106.5328 W	-106.533	Marine metagenome ETNP 160m 2012	Marine metagenome ETNP 160m 2012	marine metagenome	SAMN05944806	PRJNA350692
SRR4465029	marine water	Oxygen Deficient Zone 140 m, 0.2 um	140	bulk	Pacific Ocean	140 m water sample filtered on 0.2 um supor filter	17.0327	17.0327 N 106.5328 W	-106.533	Marine metagenome ETNP 140m 2012	Marine metagenome ETNP 140m 2012	marine metagenome	SAMN05944805	PRJNA350692
SRR4465030	marine water	Oxygen Deficient Zone 120 m, 30 um	120	particle attached	Pacific Ocean	120 m water sample filtered on 30 um supor filter	16.5163	16.5163 N 107.1421 W	-107.142	Marine metagenome ETNP 120m particle 2012	Marine metagenome ETNP 120m particle 2012	marine metagenome	SAMN05944810	PRJNA350692
SRR4465032	marine water	Oxygen Deficient Zone 120 m, 0.2-30 um	120	bulk	Pacific Ocean	120 m water sample prefiltered with 30 um filter, filtered on to 0.2 um supor filter	16.5163	16.5163 N 107.1421 W	-107.142	Marine metagenome ETNP 120m free living 2012	Marine metagenome ETNP 120m free living 2012	marine metagenome	SAMN05944812	PRJNA350692
SRR4465033	marine water	Oxygen Deficient Zone 150 m, 30 um	150	particle attached	Pacific Ocean	150 m water sample filtered on 30 um supor filter	16.5163	16.5163 N 107.1421 W	-107.142	Marine metagenome ETNP 150m particle 2012	Marine metagenome ETNP 150m particle 2012	marine metagenome	SAMN05944811	PRJNA350692
SRR4465035	marine water	Oxygen Deficient Zone 300 m, 0.2 um	300	bulk	Pacific Ocean	300 m water sample filtered on 0.2 um supor filter	17.0327	17.0327 N 106.5328 W	-106.533	Marine metagenome ETNP 300m 2012	Marine metagenome ETNP 300m 2012	marine metagenome	SAMN05944808	PRJNA350692
SRR4465036	marine water	Oxygen Deficient Zone 180 m, 0.2 um	180	bulk	Pacific Ocean	180 m water sample filtered on 0.2 um supor filter	17.0327	17.0327 N 106.5328 W	-106.533	Marine metagenome ETNP 180m 2012	Marine metagenome ETNP 180m 2012	marine metagenome	SAMN05944807	PRJNA350692
SRR6478866	marine sediment	sediment, 0-3 cm			Mexico: Gulf of California	subseafloor sediment	27.0151	27.0151 N 111.3798 W	-111.38	Subseafloor sediment microbial communities from Guaymas Basin, Gulf of California, Mexico - Guay6, Core 4569-2, 0-3 cm	Subseafloor sediment microbial communities from Guaymas Basin, Gulf of California, Mexico - Guay6, Core 4569-2, 0-3 cm	sediment metagenome	SAMN06269076	PRJNA368388
SRR6478915	marine sediment	sediment, 0-3 cm			Mexico: Gulf of California	subseafloor sediment	27.0151	27.0151 N 111.3798 W	-111.38	Subseafloor sediment microbial communities from Guaymas Basin, Gulf of California, Mexico - Guay4, Core 4569-4, 0-3 cm	Subseafloor sediment microbial communities from Guaymas Basin, Gulf of California, Mexico - Guay4, Core 4569-4, 0-3 cm	sediment metagenome	SAMN06269074	PRJNA368386
SRR6479061	marine sediment	sediment, 0-3 cm			Mexico: Guaymas Basin, Gulf of California	subseafloor sediment	27.0183	27.0183 N 111.3802 W	-111.38	Subseafloor sediment microbial communities from Guaymas Basin, Gulf of California, Mexico - Guay9, Core 4571-4, 0-3 cm	Subseafloor sediment microbial communities from Guaymas Basin, Gulf of California, Mexico - Guay9, Core 4571-4, 0-3 cm	marine sediment metagenome	SAMN06269079	PRJNA368391
SRR8062320	marine water	Oxygen Deficient Zone 267 m, >2.7 um	267	bulk	Venezuela: Cariaco Basin	seawater	10.617	10.617 N 65.167 W	-65.167	This sample has been submitted by pda|elizabeth_suter on 2019-11-01; marine metagenome	This sample has been submitted by pda|elizabeth_suter on 2019-11-01; marine metagenome	marine metagenome	SAMN10231914	PRJNA326482
SRR8062321	marine water	Oxygen Deficient Zone 267 m, >2.7 um	267	bulk	Venezuela: Cariaco Basin	seawater	10.617	10.617 N 65.167 W	-65.167	This sample has been submitted by pda|elizabeth_suter on 2019-11-01; marine metagenome	This sample has been submitted by pda|elizabeth_suter on 2019-11-01; marine metagenome	marine metagenome	SAMN10231913	PRJNA326482
SRR8062322	marine water	Oxygen Deficient Zone 247 m, >2.7 um	247	bulk	Venezuela: Cariaco Basin	seawater	10.617	10.617 N 65.167 W	-65.167	This sample has been submitted by pda|elizabeth_suter on 2019-11-01; marine metagenome	This sample has been submitted by pda|elizabeth_suter on 2019-11-01; marine metagenome	marine metagenome	SAMN10231912	PRJNA326482
SRR8062329	marine water	Oxygen Deficient Zone 267 m, 0.2-2.7 um	267	free-living	Venezuela: Cariaco Basin	seawater	10.617	10.617 N 65.167 W	-65.167	This sample has been submitted by pda|elizabeth_suter on 2019-11-01; marine metagenome	This sample has been submitted by pda|elizabeth_suter on 2019-11-01; marine metagenome	marine metagenome	SAMN10231924	PRJNA326482
SRR8062330	marine water	Oxygen Deficient Zone 295 m, 0.2-2.7 um	295	free-living	Venezuela: Cariaco Basin	seawater	10.617	10.617 N 65.167 W	-65.167	This sample has been submitted by pda|elizabeth_suter on 2019-11-01; marine metagenome	This sample has been submitted by pda|elizabeth_suter on 2019-11-01; marine metagenome	marine metagenome	SAMN10231902	PRJNA326482
SRR8062331	marine water	Oxygen Deficient Zone 314 m, 0.2-2.7 um	314	free-living	Venezuela: Cariaco Basin	seawater	10.617	10.617 N 65.167 W	-65.167	This sample has been submitted by pda|elizabeth_suter on 2019-11-01; marine metagenome	This sample has been submitted by pda|elizabeth_suter on 2019-11-01; marine metagenome	marine metagenome	SAMN10231903	PRJNA326482
SRR8062333	marine water	Oxygen Deficient Zone 295 m, 0.2-2.7 um	295	free-living	Venezuela: Cariaco Basin	seawater	10.617	10.617 N 65.167 W	-65.167	This sample has been submitted by pda|elizabeth_suter on 2019-11-01; marine metagenome	This sample has been submitted by pda|elizabeth_suter on 2019-11-01; marine metagenome	marine metagenome	SAMN10231901	PRJNA326482
SRR8062343	marine water	Oxygen Deficient Zone 247 m, 0.2-2.7 um	247	free-living	Venezuela: Cariaco Basin	seawater	10.617	10.617 N 65.167 W	-65.167	This sample has been submitted by pda|elizabeth_suter on 2019-11-01; marine metagenome	This sample has been submitted by pda|elizabeth_suter on 2019-11-01; marine metagenome	marine metagenome	SAMN10231921	PRJNA326482
SRR8062344	marine water	Oxygen Deficient Zone 314 m, 0.2-2.7 um	314	free-living	Venezuela: Cariaco Basin	seawater	10.617	10.617 N 65.167 W	-65.167	This sample has been submitted by pda|elizabeth_suter on 2019-11-01; marine metagenome	This sample has been submitted by pda|elizabeth_suter on 2019-11-01; marine metagenome	marine metagenome	SAMN10231904	PRJNA326482
SRR8062346	marine water	Oxygen Deficient Zone 314 m, >2.7 um	314	bulk	Venezuela: Cariaco Basin	seawater	10.617	10.617 N 65.167 W	-65.167	This sample has been submitted by pda|elizabeth_suter on 2019-11-01; marine metagenome	This sample has been submitted by pda|elizabeth_suter on 2019-11-01; marine metagenome	marine metagenome	SAMN10231894	PRJNA326482
SRR8062348	marine water	Oxygen Deficient Zone 295 m, >2.7 um	295	bulk	Venezuela: Cariaco Basin	seawater	10.617	10.617 N 65.167 W	-65.167	This sample has been submitted by pda|elizabeth_suter on 2019-11-01; marine metagenome	This sample has been submitted by pda|elizabeth_suter on 2019-11-01; marine metagenome	marine metagenome	SAMN10231892	PRJNA326482
SRR8062349	marine water	Oxygen Deficient Zone 314 m, >2.7 um	314	bulk	Venezuela: Cariaco Basin	seawater	10.617	10.617 N 65.167 W	-65.167	This sample has been submitted by pda|elizabeth_suter on 2019-11-01; marine metagenome	This sample has been submitted by pda|elizabeth_suter on 2019-11-01; marine metagenome	marine metagenome	SAMN10231893	PRJNA326482
SRR8062351	marine water	Oxygen Deficient Zone 295 m, >2.7 um	295	bulk	Venezuela: Cariaco Basin	seawater	10.617	10.617 N 65.167 W	-65.167	This sample has been submitted by pda|elizabeth_suter on 2019-11-01; marine metagenome	This sample has been submitted by pda|elizabeth_suter on 2019-11-01; marine metagenome	marine metagenome	SAMN10231891	PRJNA326482
SRR8403924	marine sediment	incubation			Sweden: Bothnian Sea	sediment, site NB8, incubated subsample BS1	63.291	63.291 N 19.495 E	19.495	Bothnian Sea sediment, site NB8, incubated subsample BS1	Bothnian Sea sediment, site NB8, incubated subsample BS1	marine sediment metagenome	SAMN10915589	PRJNA511814
SRR8943083	marine sediment	sediment, 0-2 cm			Sweden: Baltic Sea		57.2137	57.21366 N 19.508972 E	19.509	DNA data from Eastern Gotland Basin sediment	DNA data from Eastern Gotland Basin sediment	aquatic metagenome	SAMN11381956	PRJNA531756
SRR8943089	marine sediment	sediment, 0-2 cm			Sweden: Baltic Sea		57.2137	57.21366 N 19.508972 E	19.509	DNA data from Eastern Gotland Basin sediment	DNA data from Eastern Gotland Basin sediment	aquatic metagenome	SAMN11381956	PRJNA531756
SRR8943090	marine sediment	sediment, 0-2 cm			Sweden: Baltic Sea		57.2137	57.21366 N 19.508972 E	19.509	DNA data from Eastern Gotland Basin sediment	DNA data from Eastern Gotland Basin sediment	aquatic metagenome	SAMN11381956	PRJNA531756
SRR8943091	marine sediment	sediment, 0-2 cm			Sweden: Baltic Sea		57.2137	57.21366 N 19.508972 E	19.509	DNA data from Eastern Gotland Basin sediment	DNA data from Eastern Gotland Basin sediment	aquatic metagenome	SAMN11381956	PRJNA531756
SRR8943092	marine sediment	sediment, 0-2 cm			Sweden: Baltic Sea		57.2137	57.21366 N 19.508972 E	19.509	DNA data from Eastern Gotland Basin sediment	DNA data from Eastern Gotland Basin sediment	aquatic metagenome	SAMN11381956	PRJNA531756
SRR8943093	marine sediment	sediment, 0-2 cm			Sweden: Baltic Sea		57.2137	57.21366 N 19.508972 E	19.509	DNA data from Eastern Gotland Basin sediment	DNA data from Eastern Gotland Basin sediment	aquatic metagenome	SAMN11381956	PRJNA531756
SRR8943094	marine sediment	sediment, 0-2 cm			Sweden: Baltic Sea		57.2137	57.21366 N 19.508972 E	19.509	DNA data from Eastern Gotland Basin sediment	DNA data from Eastern Gotland Basin sediment	aquatic metagenome	SAMN11381956	PRJNA531756
SRR8943095	marine sediment	sediment, 0-2 cm			Sweden: Baltic Sea		57.2137	57.21366 N 19.508972 E	19.509	DNA data from Eastern Gotland Basin sediment	DNA data from Eastern Gotland Basin sediment	aquatic metagenome	SAMN11381956	PRJNA531756
SRR9068927	marine sediment	sediment, 0-2 cm			Finland: Baltic Sea		59.8559	59.8559 N 23.26695 E	23.267	Tvarminne sediment DNA	Tvarminne sediment DNA	aquatic metagenome	SAMN11584814	PRJNA541421
SRR9068928	marine sediment	sediment, 0-2 cm			Finland: Baltic Sea		59.8559	59.8559 N 23.26695 E	23.267	Tvarminne sediment DNA	Tvarminne sediment DNA	aquatic metagenome	SAMN11584814	PRJNA541421
SRR9068939	marine sediment	sediment, 0-2 cm			Finland: Baltic Sea		59.8559	59.8559 N 23.26695 E	23.267	Tvarminne sediment DNA	Tvarminne sediment DNA	aquatic metagenome	SAMN11584814	PRJNA541421
SRR9166041	marine water	Oxygen Deficient Zone 314 m, 0.2-2.7 um	314	free-living	Venezuela: Cariaco Basin	seawater	10.617	10.617 N 65.167 W	-65.167	This sample has been submitted by pda|mpachiadaki@whoi.edu on 2019-06-04; seawater metagenome	This sample has been submitted by pda|mpachiadaki@whoi.edu on 2019-06-04; seawater metagenome	seawater metagenome	SAMN11854493	PRJNA544741
SRR9166042	marine water	Oxygen Deficient Zone 314 m, 0.2-2.7 um	314	free-living	Venezuela: Cariaco Basin	seawater	10.617	10.617 N 65.167 W	-65.167	This sample has been submitted by pda|mpachiadaki@whoi.edu on 2019-06-04; seawater metagenome	This sample has been submitted by pda|mpachiadaki@whoi.edu on 2019-06-04; seawater metagenome	seawater metagenome	SAMN11854494	PRJNA544741
SRR9166043	marine water	Oxygen Deficient Zone 247 m, 0.2-2.7 um	247	free-living	Venezuela: Cariaco Basin	seawater	10.617	10.617 N 65.167 W	-65.167	This sample has been submitted by pda|mpachiadaki@whoi.edu on 2019-06-04; seawater metagenome	This sample has been submitted by pda|mpachiadaki@whoi.edu on 2019-06-04; seawater metagenome	seawater metagenome	SAMN11854481	PRJNA544741
SRR9166047	marine water	Oxygen Deficient Zone 267 m, 0.2-2.7 um	267	free-living	Venezuela: Cariaco Basin	seawater	10.617	10.617 N 65.167 W	-65.167	This sample has been submitted by pda|mpachiadaki@whoi.edu on 2019-06-04; seawater metagenome	This sample has been submitted by pda|mpachiadaki@whoi.edu on 2019-06-04; seawater metagenome	seawater metagenome	SAMN11854486	PRJNA544741
SRR9166048	marine water	Oxygen Deficient Zone 295 m, 0.2-2.7 um	295	free-living	Venezuela: Cariaco Basin	seawater	10.617	10.617 N 65.167 W	-65.167	This sample has been submitted by pda|mpachiadaki@whoi.edu on 2019-06-04; seawater metagenome	This sample has been submitted by pda|mpachiadaki@whoi.edu on 2019-06-04; seawater metagenome	seawater metagenome	SAMN11854489	PRJNA544741
SRR9166049	marine water	Oxygen Deficient Zone 295 m, 0.2-2.7 um	295	free-living	Venezuela: Cariaco Basin	seawater	10.617	10.617 N 65.167 W	-65.167	This sample has been submitted by pda|mpachiadaki@whoi.edu on 2019-06-04; seawater metagenome	This sample has been submitted by pda|mpachiadaki@whoi.edu on 2019-06-04; seawater metagenome	seawater metagenome	SAMN11854490	PRJNA544741

## Sheet: S8
S8. List of Orthogroups, which were selected as core genome (Orthogroup present in at least 90% of MAGs). The table shows gene counts for each MAG within single orthogroups.
Orthogroups	E3_1_d157	PRJNA889212_2	PRJNA541421_1	MSM105	GCA_003663595.1	PRJNA368391_1	EMB267	PRJNA721298_1	PRJNA541421_2	PRJNA889212_1	GCA_016928095.1	PRJNA531756_2	GCA_023145185.1	SAMN30647027_1	SAMN22703513_1	SAMN22703514_1	SAMN22703512_1	GCA_011039765.1	GCA_003650025.1	PRJNA368391_2	GCA_003663625.1	GCA_021158585.1	GCA_021160765.1	PRJNA531756_1	PRJNA541421_3	SAMEA2620113_1	PRJNA704804_1	SAMN11854494_1	SAMN10231904_1	SAMN10231913_2	SAMN10231914_2	SAMN10231893_1	SAMN10231913_1	SAMN10231894_1	SAMN10231914_1
OG0000000	31	17	7	18	0	1	5	10	13	13	13	23	39	11	6	5	2	3	3	1	4	2	4	54	53	32	26	12	16	6	7	6	7	9	3
OG0000001	30	19	16	21	7	10	26	21	22	22	11	23	30	9	14	14	10	6	17	6	15	14	7	8	6	12	10	6	4	4	4	5	5	5	5
OG0000002	9	3	0	6	4	3	2	2	4	6	8	7	10	3	9	4	2	4	6	6	4	4	3	13	7	44	41	30	34	20	21	13	17	14	16
OG0000004	11	11	8	11	3	5	9	6	6	8	7	6	6	5	6	7	8	3	3	3	3	3	2	9	12	8	7	9	9	8	7	5	5	5	5
OG0000005	1	1	0	3	3	3	2	2	2	2	3	2	5	2	2	2	1	4	3	2	2	2	0	6	5	6	5	6	7	4	3	20	23	23	17
OG0000008	2	4	3	4	2	3	4	2	3	3	1	4	0	1	2	2	2	2	2	2	2	3	3	6	11	10	3	8	6	2	3	6	7	7	7
OG0000009	4	4	3	3	3	3	4	5	5	5	3	5	3	4	3	3	3	1	2	3	2	1	2	7	6	3	5	5	4	2	2	6	5	5	5
OG0000011	4	5	3	3	2	2	3	3	2	3	4	4	4	2	2	1	2	4	2	3	5	2	3	5	6	8	7	4	6	4	3	3	2	3	2
OG0000012	4	4	3	4	3	5	3	3	3	3	4	2	5	3	3	3	3	2	3	2	2	2	1	4	3	3	3	3	3	2	2	7	6	8	5
OG0000014	6	5	5	5	2	2	4	6	5	6	4	8	3	4	5	5	3	1	1	1	1	1	1	5	6	4	6	3	3	1	1	1	1	1	1
OG0000015	5	4	5	8	4	5	5	4	3	5	4	4	6	5	5	5	5	3	2	2	2	2	2	3	3	2	2	1	1	2	2	0	0	0	1
OG0000016	7	3	3	3	2	2	3	1	3	2	3	3	2	2	3	2	2	4	3	2	5	2	4	6	7	3	2	2	2	3	3	6	4	3	4
OG0000017	4	4	3	4	6	5	4	4	4	4	4	4	5	4	3	3	3	3	4	3	3	3	2	6	3	1	1	2	1	1	2	1	2	2	1
OG0000018	3	3	4	4	3	3	3	3	3	3	3	3	4	3	2	3	4	2	2	2	1	2	2	2	3	3	3	3	4	2	2	5	4	5	5
OG0000019	3	3	3	4	1	2	3	3	3	5	3	4	3	1	2	2	1	2	2	1	2	1	1	1	4	4	4	6	6	6	6	4	3	4	3
OG0000020	3	3	3	4	2	2	3	2	3	4	2	2	3	3	2	3	2	3	5	3	3	2	3	5	5	3	3	4	4	2	3	2	2	2	2
OG0000021	2	2	2	1	2	1	1	1	1	2	1	1	4	2	1	1	1	2	2	2	3	2	3	8	7	11	4	6	5	4	5	3	2	2	4
OG0000024	3	3	3	3	4	5	2	3	3	3	3	2	2	2	2	2	2	3	3	2	2	2	3	4	4	2	2	2	1	2	2	3	3	3	3
OG0000026	3	5	1	7	2	1	1	3	3	5	3	4	3	3	3	2	2	1	1	1	1	1	1	5	2	7	5	2	3	3	3	1	1	1	1
OG0000027	2	2	2	3	3	2	4	5	5	5	4	6	4	3	2	2	2	0	1	1	1	0	1	2	3	4	4	1	2	3	3	2	2	2	1
OG0000030	3	3	3	2	2	2	3	3	3	3	3	3	3	1	3	3	3	3	3	3	3	3	1	3	1	3	3	3	2	2	2	2	2	2	1
OG0000031	2	3	2	4	2	2	2	6	4	4	3	3	4	2	2	1	2	2	5	2	2	2	3	3	4	1	2	1	1	2	2	2	1	2	2
OG0000032	3	3	3	3	2	2	2	3	3	3	2	3	3	1	3	3	2	2	2	2	2	2	2	5	4	4	3	2	2	1	1	2	1	2	1
OG0000033	2	2	2	2	1	1	2	3	4	2	2	2	1	1	1	1	1	1	1	1	2	2	1	4	2	5	4	6	4	3	4	3	4	3	4
OG0000035	3	3	4	2	3	3	3	2	3	2	3	3	3	1	2	3	3	2	3	2	1	2	2	4	4	2	2	2	1	2	2	1	1	1	1
OG0000036	3	2	2	3	2	2	2	2	2	2	2	2	2	1	2	2	2	3	3	3	2	3	1	1	2	4	3	3	2	2	2	4	3	3	2
OG0000039	2	2	2	2	2	2	2	2	2	2	2	2	2	2	2	2	2	2	2	2	2	2	2	2	2	3	3	4	3	2	2	3	4	3	3
OG0000040	3	3	3	4	3	3	3	3	3	4	3	4	3	2	4	3	1	2	2	2	2	3	1	0	1	1	0	2	2	1	1	2	2	2	2
OG0000041	1	1	1	1	1	1	1	1	1	1	2	1	1	1	3	3	1	2	2	2	2	2	0	1	1	4	2	2	1	1	1	9	9	8	9
OG0000043	2	2	2	5	1	2	3	3	3	3	1	3	4	3	2	2	2	1	2	1	2	1	0	0	6	7	4	1	1	2	2	1	1	1	1
OG0000044	3	2	3	3	1	2	3	3	3	3	3	3	2	2	3	3	3	3	3	3	1	2	1	1	2	2	2	2	2	2	2	1	1	1	0
OG0000045	2	2	2	2	2	2	2	2	2	2	2	3	2	1	2	2	2	2	2	2	2	2	3	2	1	2	2	3	3	1	2	3	3	3	3
OG0000046	2	2	2	1	4	4	1	1	1	1	1	2	1	1	3	3	3	1	2	1	1	2	3	7	5	3	3	3	3	2	2	1	1	1	1
OG0000047	3	3	2	3	2	2	4	3	2	1	3	2	2	2	2	2	2	2	3	2	2	2	2	3	2	1	1	0	1	1	1	3	3	3	3
OG0000048	2	2	2	2	1	2	2	2	2	2	2	2	3	2	1	2	1	3	4	2	2	2	3	3	2	2	2	2	2	2	2	2	2	2	2
OG0000049	4	2	2	2	3	3	3	1	1	1	3	1	2	1	1	1	1	2	1	2	1	2	1	3	3	2	2	3	2	2	1	4	3	4	2
OG0000050	3	3	2	3	2	2	3	3	2	2	2	2	4	2	2	2	2	2	2	2	1	2	1	3	2	1	1	3	3	1	1	1	1	2	2
OG0000051	2	1	1	1	1	2	1	2	2	2	1	1	1	0	0	1	1	2	3	3	2	3	3	12	6	2	2	2	2	1	1	2	1	4	1
OG0000052	2	2	2	2	2	2	2	2	2	2	3	2	2	2	2	2	2	2	2	2	2	2	2	4	3	2	2	3	2	2	2	1	1	1	1
OG0000053	1	2	1	1	2	2	1	1	1	1	1	1	1	1	1	3	0	1	0	1	1	1	1	1	6	1	1	1	1	1	1	10	9	6	7
OG0000054	1	1	1	2	1	2	1	1	1	2	1	1	6	2	2	2	1	2	2	1	3	2	2	2	3	3	3	1	1	4	5	2	3	2	2
OG0000055	2	2	3	2	2	2	2	2	3	2	1	2	2	2	2	2	1	1	1	1	1	1	0	2	1	3	2	4	3	2	2	3	3	3	3
OG0000056	3	3	3	3	2	2	3	3	4	3	2	2	2	2	2	2	2	2	2	2	2	2	2	1	0	2	2	1	1	2	2	1	1	1	1
OG0000057	2	2	2	2	1	2	2	2	2	2	2	2	3	1	2	2	2	2	2	2	2	2	0	1	1	5	4	2	3	2	3	2	1	2	1
OG0000058	1	1	1	1	1	2	1	1	1	1	1	1	3	1	1	1	1	1	1	1	1	1	2	5	5	5	6	5	5	4	4	1	1	1	1
OG0000059	2	2	1	3	2	2	2	2	3	2	2	2	3	1	2	2	2	2	1	3	1	1	1	2	2	4	2	2	2	2	1	4	1	2	1
OG0000060	3	3	3	3	1	2	2	3	3	5	3	2	4	3	2	2	2	1	1	1	1	1	0	1	1	1	1	1	1	1	1	2	2	3	2
OG0000061	2	2	2	2	2	3	2	2	2	3	2	2	3	2	2	2	2	1	1	1	1	1	0	3	3	3	3	1	1	2	2	1	2	2	2
OG0000063	2	2	2	2	1	1	2	2	2	2	2	2	2	1	2	2	1	2	2	2	2	2	2	3	2	2	2	2	2	2	2	2	2	2	2
OG0000064	2	2	2	3	1	2	2	1	1	2	3	2	3	1	2	3	4	2	2	2	2	2	1	3	1	2	2	1	2	2	2	1	1	1	1
OG0000065	3	3	3	2	1	2	3	2	2	3	2	2	2	2	1	1	1	2	2	2	2	2	2	4	2	2	2	0	1	2	2	1	1	1	1
OG0000066	2	2	2	2	2	1	2	2	2	2	2	2	2	2	2	2	2	1	2	2	2	2	2	2	3	2	2	1	2	2	2	1	2	2	1
OG0000067	2	2	2	1	2	2	3	4	4	4	3	3	1	1	2	2	2	1	1	1	1	1	1	3	4	2	2	2	2	1	1	1	1	1	0
OG0000069	2	2	2	1	2	2	2	1	2	2	2	2	3	1	1	2	2	1	2	2	1	3	1	2	2	3	3	3	3	2	3	1	1	1	0
OG0000070	2	2	2	3	2	2	2	1	2	2	2	2	2	1	1	2	2	2	2	2	1	2	2	3	2	2	2	3	2	2	2	1	1	1	1
OG0000071	2	3	2	2	1	2	2	2	2	2	2	2	2	2	2	2	2	2	2	2	2	2	2	2	3	1	1	1	1	1	1	2	2	2	2
OG0000072	2	2	2	2	1	2	2	2	2	2	2	2	2	2	3	3	2	2	2	2	2	2	2	3	3	1	1	1	1	2	2	1	1	1	1
OG0000073	1	1	1	1	1	1	1	1	1	1	1	1	2	1	1	2	2	2	2	2	2	2	2	1	2	4	4	2	3	3	3	4	2	2	3
OG0000074	2	2	2	2	2	2	2	1	1	4	1	2	3	2	2	1	2	2	2	2	2	1	2	2	2	2	1	1	1	2	2	2	2	2	2
OG0000075	4	3	3	3	2	2	2	2	2	2	1	3	0	0	1	2	2	1	2	1	2	1	1	2	0	1	1	2	2	1	1	3	3	2	4
OG0000077	3	3	3	2	2	2	2	3	3	3	3	2	3	3	2	2	2	1	1	1	1	1	1	1	2	1	1	0	0	1	1	2	2	2	2
OG0000078	2	2	2	2	2	2	2	2	2	2	2	2	2	2	1	1	0	1	1	1	1	1	1	2	2	2	2	5	4	2	2	2	1	2	2
OG0000079	4	3	4	1	2	2	3	2	2	2	1	2	2	2	3	3	3	3	1	2	1	1	1	2	1	2	2	2	2	1	1	0	0	1	0
OG0000080	2	1	1	3	2	2	1	1	1	1	2	1	3	3	0	0	0	1	1	1	1	1	1	3	1	3	3	3	3	3	3	3	3	3	3
OG0000082	1	2	1	1	1	1	1	1	1	1	1	1	1	1	1	1	1	1	1	1	1	1	1	4	4	2	2	5	4	1	1	5	4	4	3
OG0000083	2	2	2	2	2	2	2	2	2	2	1	4	1	1	1	2	2	3	2	2	1	2	1	2	2	2	2	1	1	1	1	2	2	2	2
OG0000084	2	1	1	1	1	1	1	2	2	2	1	2	2	1	2	2	2	1	1	1	1	1	1	1	0	2	2	0	1	1	1	6	6	6	5
OG0000087	2	2	2	2	2	2	2	2	2	2	2	2	2	1	1	2	1	3	2	2	1	2	2	2	2	2	2	2	2	2	2	1	1	1	1
OG0000088	2	2	2	1	2	2	2	2	2	3	1	1	1	1	2	2	2	1	1	1	1	1	1	2	2	3	3	2	2	2	2	2	2	2	2
OG0000090	3	3	2	2	2	2	2	2	2	2	2	2	2	2	2	2	2	1	1	1	1	1	1	4	3	1	1	1	1	1	1	2	2	2	1
OG0000091	3	2	3	2	2	2	2	2	2	3	2	1	2	2	3	3	3	1	2	1	2	1	2	2	1	0	0	1	2	2	2	1	1	1	1
OG0000092	2	2	2	2	2	2	2	2	2	1	1	2	2	2	1	1	1	1	1	1	1	1	0	1	2	1	1	1	1	1	1	8	4	4	3
OG0000093	2	2	1	2	2	2	2	2	2	2	2	2	2	2	2	2	2	2	2	2	2	2	2	2	2	2	2	1	1	2	2	1	1	0	1
OG0000097	2	2	2	2	2	2	2	2	2	2	2	2	2	2	4	3	2	1	1	1	1	2	0	0	2	1	0	2	1	1	1	2	2	2	2
OG0000100	2	3	2	2	2	2	2	2	2	1	2	2	2	2	2	2	2	1	1	1	1	1	1	2	2	1	1	1	1	1	1	2	2	2	2
OG0000101	2	2	2	2	2	2	1	2	2	2	2	2	2	2	2	2	1	1	1	1	1	1	1	2	1	2	2	2	2	2	2	1	1	1	2
OG0000103	2	2	1	1	1	1	2	2	2	2	3	1	1	1	3	3	2	1	1	1	0	0	1	2	2	3	3	2	2	2	2	2	1	1	1
OG0000104	2	2	2	2	2	2	1	2	2	2	2	2	2	1	2	2	2	2	2	2	2	2	2	2	2	2	1	0	1	1	1	1	0	0	1
OG0000109	1	1	1	2	1	2	1	1	2	3	1	1	1	0	1	1	0	2	1	1	1	1	0	1	2	5	3	3	4	2	2	2	1	2	2
OG0000111	4	1	1	1	2	2	1	3	2	3	1	1	2	2	1	1	1	2	2	1	1	1	1	3	3	2	1	1	1	1	1	2	1	0	1
OG0000113	2	2	2	1	2	2	2	1	1	1	1	1	2	2	2	2	1	2	3	2	2	1	1	1	1	2	2	1	1	2	2	1	1	1	1
OG0000114	2	2	2	1	1	1	2	1	1	1	2	1	2	2	2	2	2	1	1	1	1	1	1	1	1	3	3	2	2	3	3	1	0	1	1
OG0000117	2	2	2	2	2	2	2	2	2	2	2	2	2	1	2	2	2	1	1	1	1	1	1	2	2	1	1	1	1	1	1	1	1	1	1
OG0000119	1	1	1	2	2	1	1	3	2	3	1	2	1	1	1	1	1	1	1	1	1	1	1	3	3	4	1	2	2	1	2	1	1	1	1
OG0000120	3	1	1	2	1	1	1	1	2	2	2	3	2	1	1	1	0	2	1	1	1	1	1	2	2	2	2	1	4	2	2	1	1	1	1
OG0000121	2	2	2	1	1	1	1	1	2	2	2	1	2	2	2	1	1	2	2	2	2	2	1	0	1	2	1	1	1	1	1	2	1	2	2
OG0000124	3	3	2	4	1	1	3	1	1	1	1	3	1	1	1	2	2	1	1	1	0	2	1	1	1	2	2	2	2	1	0	1	1	1	1
OG0000125	2	2	2	2	2	2	2	2	2	2	2	2	1	1	2	2	1	1	1	1	1	1	1	1	2	1	1	0	0	1	1	2	2	2	2
OG0000126	2	2	2	2	2	2	1	1	1	1	1	1	1	1	1	1	1	1	1	1	1	1	1	1	3	3	3	2	1	1	1	2	2	2	2
OG0000127	1	2	1	2	2	3	1	1	1	1	1	1	1	1	1	1	1	1	1	1	1	1	1	1	4	3	3	2	1	1	1	2	2	2	2
OG0000129	1	1	1	1	0	1	1	1	1	1	1	1	2	1	1	1	1	2	2	2	2	2	2	3	0	2	2	2	2	2	2	2	2	2	2
OG0000130	1	1	1	2	1	1	1	1	2	1	1	2	3	2	1	1	1	2	3	1	1	1	0	2	2	3	2	1	1	1	1	2	2	2	2
OG0000138	4	0	0	2	1	1	2	1	1	1	1	1	1	1	1	1	1	1	1	1	1	1	1	2	1	2	2	2	2	3	3	4	1	1	1
OG0000139	2	1	1	1	1	2	1	1	1	1	1	1	1	1	1	1	0	1	1	2	1	1	0	3	3	3	2	2	2	2	2	2	1	2	2
OG0000144	2	2	2	2	1	1	2	2	2	2	2	2	2	2	2	2	2	1	1	1	1	1	0	2	1	1	1	1	1	1	1	1	1	1	1
OG0000145	1	0	1	3	1	1	2	1	2	2	2	2	2	1	2	2	2	1	1	1	1	1	1	2	1	2	1	1	2	1	1	3	1	0	2
OG0000148	1	1	2	2	1	1	1	1	1	1	1	1	1	1	1	1	1	1	1	1	1	1	1	1	3	2	1	1	1	1	0	4	4	4	2
OG0000149	1	1	1	1	1	1	1	1	1	1	1	1	1	1	1	1	1	2	2	2	2	2	2	1	2	2	1	1	1	2	2	2	2	2	2
OG0000153	1	1	1	1	1	1	1	1	1	1	1	1	2	1	1	1	1	1	1	1	1	1	0	4	4	3	3	1	1	1	1	2	2	2	2
OG0000154	2	2	2	2	2	2	2	1	1	1	2	2	1	1	1	2	2	1	1	1	1	1	1	2	3	1	1	0	1	1	1	1	1	1	1
OG0000157	1	1	1	1	1	1	1	1	1	1	1	1	1	1	1	0	1	0	1	1	1	1	1	2	2	2	2	1	1	1	1	4	4	3	4
OG0000158	1	1	1	1	1	1	1	1	1	1	1	1	1	1	2	2	2	1	1	1	1	1	0	1	3	2	1	1	1	2	2	3	3	3	1
OG0000161	2	1	1	1	1	1	1	1	1	1	1	2	1	1	0	1	1	1	1	1	1	1	1	1	1	2	2	3	2	2	2	2	2	2	2
OG0000162	1	1	1	1	1	1	1	1	1	1	1	1	1	1	1	1	1	2	2	2	1	2	1	1	1	2	2	2	2	1	1	2	2	2	2
OG0000164	1	1	1	1	1	0	1	1	1	1	1	1	2	2	1	1	1	2	2	2	2	2	2	2	3	2	2	1	1	1	1	1	1	1	1
OG0000166	1	1	1	1	1	1	1	1	1	1	1	1	2	1	1	1	1	2	1	1	1	1	0	1	1	2	2	2	2	2	2	2	2	2	2
OG0000167	2	2	1	0	1	1	2	1	1	1	2	3	2	1	1	1	2	1	1	1	1	1	1	2	1	1	1	1	1	1	1	2	2	2	1
OG0000168	1	1	1	1	0	2	1	2	1	1	1	1	1	2	1	1	1	1	1	1	1	1	1	2	1	1	1	1	1	1	1	3	3	3	3
OG0000174	1	1	1	3	1	1	1	1	1	1	1	1	1	1	1	1	1	2	1	1	1	1	1	2	0	2	1	1	1	2	2	2	2	2	2
OG0000175	1	1	1	1	1	1	2	1	1	1	1	1	1	1	1	1	0	2	2	2	2	2	0	1	1	1	1	2	2	3	3	1	1	1	1
OG0000176	1	1	1	1	0	1	1	1	1	1	0	1	1	1	1	1	1	2	3	2	2	1	1	0	1	2	2	2	1	2	2	2	1	2	2
OG0000180	1	1	1	1	1	1	2	2	2	2	3	1	1	1	2	2	2	1	1	1	1	1	1	1	0	1	1	1	1	2	2	1	1	1	1
OG0000181	1	1	1	2	1	1	1	1	1	1	1	1	1	1	1	1	1	0	1	1	1	0	1	0	1	3	3	3	3	3	3	1	1	1	1
OG0000182	1	1	1	2	1	2	1	1	1	1	2	1	1	1	1	1	1	2	3	2	2	2	2	1	0	1	2	1	1	1	1	1	1	1	1
OG0000184	1	1	0	1	1	1	1	2	2	1	0	1	1	1	1	1	1	1	1	1	1	1	2	2	2	2	2	2	1	1	1	2	2	2	2
OG0000189	1	1	1	1	1	1	1	1	1	1	1	1	1	1	1	1	1	1	1	1	1	1	1	3	2	2	2	2	2	1	1	2	2	1	1
OG0000191	1	1	1	2	1	1	1	1	1	1	1	1	1	1	1	1	0	1	1	1	1	1	1	1	1	1	2	2	2	2	2	2	2	2	2
OG0000192	1	1	1	0	1	1	1	1	1	1	1	1	1	1	1	1	1	1	1	1	1	1	1	2	2	2	2	1	1	2	2	2	2	2	2
OG0000193	1	1	1	1	1	1	1	1	1	1	0	1	1	1	1	1	1	1	1	1	1	1	1	0	2	2	2	1	1	1	1	3	3	3	3
OG0000195	1	1	1	1	1	1	1	1	1	1	1	1	1	1	1	1	1	1	1	1	1	1	1	1	1	2	2	2	2	2	2	1	2	2	2
OG0000199	1	1	1	1	1	1	1	1	1	1	2	1	1	1	1	1	1	1	1	1	1	1	0	4	3	2	1	2	2	1	1	1	1	1	1
OG0000201	1	1	1	1	1	1	1	1	1	1	1	1	1	1	1	1	1	1	1	1	0	1	1	2	3	3	2	1	1	1	1	2	1	2	2
OG0000208	1	1	1	1	2	2	1	1	1	1	1	1	2	1	0	0	1	1	2	2	2	2	1	4	1	1	1	1	1	1	1	1	1	1	1
OG0000216	1	1	1	0	1	1	1	1	1	1	1	2	1	1	1	1	1	1	1	1	0	2	1	1	3	2	1	2	2	2	2	1	1	1	1
OG0000217	1	1	1	2	1	1	1	1	1	1	1	2	1	1	1	1	1	2	2	2	2	2	1	1	1	1	1	1	1	1	1	1	1	1	1
OG0000220	2	1	1	1	1	1	1	1	1	2	1	1	2	1	1	1	1	1	1	1	2	1	0	2	2	1	1	1	1	0	0	1	2	2	2
OG0000221	3	2	0	2	1	1	3	1	1	1	1	1	1	1	2	3	1	1	1	1	1	1	1	1	0	1	1	1	1	1	1	1	1	1	0
OG0000223	3	1	1	1	1	1	1	1	1	3	3	4	1	1	1	1	1	1	1	1	1	1	1	1	0	1	1	0	0	1	1	1	1	1	1
OG0000224	1	1	0	1	1	1	1	1	1	2	3	1	1	1	1	1	1	2	1	1	2	2	2	1	1	1	1	2	1	1	1	1	0	1	1
OG0000226	1	1	0	2	1	1	1	1	1	1	1	1	1	1	1	1	1	1	1	1	0	1	0	1	2	2	3	2	2	2	2	1	1	1	1
OG0000230	1	1	1	1	1	1	1	1	1	0	1	1	1	1	1	1	1	1	1	1	1	1	1	1	1	2	2	2	2	2	2	1	1	1	1
OG0000232	1	1	1	0	1	1	1	1	1	1	1	2	1	1	1	1	1	1	1	1	1	1	1	1	0	2	2	1	1	1	1	2	2	2	2
OG0000234	1	1	1	3	1	1	1	1	1	2	1	2	1	1	1	1	1	1	1	1	1	1	1	1	2	2	2	0	1	1	1	0	1	1	1
OG0000235	1	2	1	2	1	1	1	1	1	2	1	2	2	1	1	1	1	1	1	1	1	1	1	1	2	1	1	0	1	1	1	1	1	1	1
OG0000236	1	1	1	1	0	0	1	1	1	1	2	1	1	1	1	1	1	1	1	1	1	1	1	1	1	2	2	1	1	1	1	2	2	2	2
OG0000237	1	1	1	1	1	1	1	1	1	1	1	1	1	1	1	1	1	1	1	1	1	1	1	1	1	2	3	1	1	2	2	1	1	1	1
OG0000238	1	1	1	1	1	1	1	1	1	1	2	1	1	1	1	1	1	1	1	1	2	2	1	1	1	2	1	1	1	1	1	1	0	1	3
OG0000240	1	1	1	1	1	1	1	1	1	1	1	1	1	1	1	1	1	1	2	0	1	1	0	1	1	2	1	1	1	1	1	2	2	2	3
OG0000241	1	1	1	1	1	1	1	1	1	1	1	1	1	1	1	1	1	1	1	1	1	1	1	1	2	1	1	1	1	1	1	2	2	2	2
OG0000242	1	1	1	1	1	1	1	1	1	1	1	1	1	1	1	1	1	1	1	1	1	1	1	1	1	2	2	1	2	2	2	1	1	1	1
OG0000245	1	1	1	1	1	1	1	1	1	1	1	1	1	1	1	1	1	1	1	1	1	1	0	1	1	2	2	2	2	2	2	1	1	1	1
OG0000246	1	1	1	1	1	1	1	1	1	1	1	1	1	1	1	1	1	1	1	1	1	1	1	2	2	2	1	2	2	1	1	0	1	1	1
OG0000251	1	1	1	1	1	1	1	1	1	1	1	2	1	1	1	1	1	1	1	1	1	1	1	2	1	1	1	1	1	2	2	1	1	1	1
OG0000256	1	1	1	1	1	1	1	1	1	1	1	1	2	1	1	1	1	1	1	1	1	3	1	2	1	1	1	1	1	1	1	1	1	1	1
OG0000257	1	1	1	0	1	1	1	1	1	1	1	1	1	0	1	1	1	1	1	1	1	1	1	1	1	2	2	2	2	2	2	1	1	1	1
OG0000258	1	1	1	0	1	1	1	1	1	1	1	1	1	1	1	1	1	1	1	1	1	1	1	4	4	1	1	1	1	1	1	0	0	1	1
OG0000259	1	1	1	1	1	1	1	1	1	1	1	1	1	1	1	1	1	1	2	1	1	1	2	2	1	1	1	1	1	1	1	1	1	1	1
OG0000260	2	2	1	1	1	1	1	1	1	2	1	2	2	0	1	1	1	1	1	1	1	1	2	1	1	1	1	1	1	1	1	1	0	1	0
OG0000263	1	1	1	1	1	1	1	1	1	1	1	1	1	1	1	1	1	2	2	2	2	2	1	1	1	1	1	1	1	1	1	1	1	0	0
OG0000270	1	1	1	1	1	2	1	1	1	1	1	1	1	1	1	1	2	1	1	1	1	1	1	2	2	1	1	1	1	1	1	1	1	1	0
OG0000272	1	1	0	1	1	1	1	1	1	1	1	1	1	1	1	1	1	2	1	1	1	2	1	2	2	1	1	1	1	1	1	1	1	1	1
OG0000274	1	1	1	1	1	1	1	1	1	1	2	1	1	1	1	1	1	1	1	1	1	1	1	1	2	1	1	2	1	1	1	1	1	1	1
OG0000276	1	1	1	1	1	1	1	1	1	1	1	1	1	1	1	1	1	1	1	1	1	1	1	2	1	1	1	2	1	0	1	2	2	1	1
OG0000277	1	1	1	1	1	1	1	1	1	1	1	1	1	1	1	1	1	2	2	2	1	2	2	1	1	1	0	1	1	0	1	1	1	1	1
OG0000279	1	1	1	1	2	2	1	1	1	1	1	1	1	1	1	1	1	1	1	1	1	1	1	1	2	1	1	1	1	1	1	1	1	1	1
OG0000282	1	1	1	1	1	1	1	1	1	1	1	1	1	1	1	1	1	1	1	1	1	1	1	1	1	1	1	3	2	1	1	1	1	1	1
OG0000283	1	1	1	1	2	1	1	1	1	1	1	2	2	1	1	1	1	2	1	1	1	1	1	1	1	1	1	1	1	0	1	1	1	1	1
OG0000284	1	1	1	1	1	1	1	1	1	1	1	1	1	1	1	1	1	1	2	1	2	1	1	2	1	1	1	1	1	1	1	1	1	1	1
OG0000290	1	1	1	1	1	1	1	1	1	1	1	1	1	1	1	1	1	1	0	1	1	2	1	2	1	1	1	1	1	1	1	2	1	1	1
OG0000292	1	1	1	1	1	1	1	1	1	1	1	1	1	1	1	1	1	2	1	1	1	1	1	2	2	1	1	0	1	1	1	1	1	1	1
OG0000293	1	1	1	1	1	1	1	1	1	1	1	1	1	1	1	1	1	2	1	1	2	1	1	1	1	1	1	1	1	1	1	1	1	0	2
OG0000295	1	1	1	1	1	1	1	1	1	1	1	1	2	1	1	1	2	1	1	1	1	1	1	1	1	1	1	1	1	1	1	1	1	1	1
OG0000296	1	1	1	1	1	1	2	1	1	1	1	1	2	1	1	1	2	1	1	1	1	1	1	1	2	1	1	0	0	1	1	1	1	1	1
OG0000297	1	1	1	1	1	2	1	1	1	1	1	2	2	1	1	1	1	1	1	1	1	1	1	1	2	0	0	1	1	1	1	1	1	1	1
OG0000298	1	1	1	1	1	1	1	1	1	1	1	1	1	1	0	0	0	1	1	1	1	1	1	1	1	1	1	2	2	2	2	1	1	1	2
OG0000300	1	1	1	1	1	2	1	1	1	1	1	1	2	1	1	1	1	1	1	1	1	1	1	1	2	1	1	1	1	1	1	1	1	0	1
OG0000301	1	1	1	1	1	1	1	1	1	1	1	1	1	1	1	1	1	1	1	1	1	1	1	2	1	1	1	0	1	2	2	1	1	1	1
OG0000302	1	1	1	1	1	1	1	1	1	2	1	1	1	1	1	1	1	1	1	1	1	1	2	1	1	1	1	1	1	1	1	1	1	1	1
OG0000304	1	1	1	1	1	2	1	1	1	1	1	1	1	1	1	1	1	1	1	1	1	1	1	2	1	1	1	1	1	1	1	1	1	1	1
OG0000305	1	1	1	1	1	1	1	1	1	1	1	2	1	1	1	1	1	1	1	1	1	1	1	1	1	1	1	1	1	1	1	3	0	1	1
OG0000306	1	1	1	1	1	2	1	1	1	2	1	1	1	1	1	1	1	1	1	1	1	1	1	1	1	1	1	1	1	1	1	1	1	1	1
OG0000307	1	1	1	1	1	1	1	1	1	1	1	1	1	1	1	1	1	1	1	1	1	1	0	2	1	1	1	1	2	1	1	1	1	1	2
OG0000308	1	1	1	0	1	1	1	1	1	1	1	1	1	0	1	1	1	2	1	1	2	2	1	1	1	1	1	1	2	1	1	1	1	1	1
OG0000309	1	1	1	1	1	1	1	1	1	1	1	1	1	1	1	1	1	1	1	1	0	1	1	1	1	1	1	1	1	1	1	2	2	1	2
OG0000310	1	1	1	1	1	1	1	1	1	1	2	1	1	1	2	2	2	1	0	1	1	1	1	1	1	1	1	1	1	1	1	1	0	1	1
OG0000311	1	1	1	1	2	2	1	1	2	1	1	1	1	1	1	1	1	1	1	1	1	1	1	1	1	1	1	1	1	1	1	1	1	0	1
OG0000313	1	1	1	1	1	1	1	1	1	1	1	1	1	1	1	1	1	1	1	1	1	1	1	0	1	1	1	1	1	1	1	2	2	1	2
OG0000314	1	1	0	1	1	1	1	1	1	1	1	1	1	1	2	2	1	1	1	1	1	1	1	1	1	1	1	1	1	2	2	1	1	1	0
OG0000317	1	1	1	1	1	1	1	1	1	1	1	1	1	1	1	1	1	2	1	1	2	2	1	1	1	1	1	1	1	1	1	1	1	0	1
OG0000318	1	1	1	1	1	1	1	1	1	1	1	1	2	1	1	1	1	1	1	1	1	1	1	1	1	1	1	1	2	1	1	1	1	1	1
OG0000319	1	1	0	1	1	1	1	1	1	2	1	1	1	0	0	1	1	1	1	1	1	1	1	2	1	1	1	1	1	1	1	2	2	2	1
OG0000320	1	1	1	1	1	1	1	1	1	1	1	1	2	1	1	1	1	1	1	1	1	1	1	1	1	1	1	2	1	1	1	1	1	1	1
OG0000322	1	1	1	1	1	1	1	1	1	1	1	1	2	1	1	1	1	1	1	1	1	1	0	1	1	1	1	2	2	1	1	1	1	1	1
OG0000323	1	1	1	1	1	1	1	1	1	1	1	1	1	1	1	1	1	2	1	1	1	1	1	1	2	1	1	1	1	1	1	1	1	1	1
OG0000325	1	1	1	1	1	1	1	1	1	1	1	1	1	1	1	1	1	1	1	1	2	1	1	1	1	1	1	1	1	1	1	1	1	1	1
OG0000326	1	1	1	1	1	1	1	1	1	1	1	1	1	0	1	1	1	1	1	1	1	1	2	1	1	1	1	2	1	1	1	1	1	1	1
OG0000327	1	1	2	0	1	1	2	1	1	1	1	1	1	1	1	1	1	1	1	1	1	1	1	1	1	1	1	1	1	1	1	1	1	1	1
OG0000328	1	1	1	1	1	1	1	1	1	1	1	1	1	1	1	1	1	1	1	1	1	1	0	2	2	1	1	1	1	1	1	1	1	1	1
OG0000330	1	1	1	1	1	1	1	1	1	1	1	1	2	1	1	1	1	1	1	1	1	1	1	1	1	1	1	1	1	1	1	1	1	1	1
OG0000331	1	1	1	1	1	1	1	1	1	1	1	1	1	1	1	1	1	1	1	1	1	2	1	1	1	1	1	1	1	1	1	1	1	1	1
OG0000332	1	1	1	2	1	1	1	1	1	1	1	1	1	1	1	1	1	1	1	1	1	1	2	1	0	1	1	1	1	1	1	1	1	1	1
OG0000333	1	1	1	1	1	1	1	1	1	1	1	1	1	1	1	1	1	1	1	1	1	1	1	2	1	1	1	1	1	1	1	1	1	1	1
OG0000334	1	1	1	1	1	1	1	1	1	1	1	1	1	1	1	1	1	1	1	1	1	1	1	1	1	1	1	1	2	1	1	1	1	1	1
OG0000336	1	1	1	2	1	1	1	1	1	1	1	1	1	2	1	1	1	2	1	1	1	1	1	1	1	1	1	0	0	1	1	1	1	1	1
OG0000338	1	1	1	1	1	1	1	1	1	1	1	1	0	1	1	1	1	1	1	1	0	1	1	2	1	1	1	1	1	2	2	1	1	1	1
OG0000339	1	1	1	1	1	1	1	1	1	1	1	1	1	1	1	1	1	1	1	1	1	1	1	1	2	1	1	1	1	1	1	1	1	1	1
OG0000340	1	2	2	1	1	1	1	1	1	1	1	1	1	0	1	1	0	1	1	1	1	1	1	2	1	1	1	1	1	1	1	1	1	1	1
OG0000343	1	1	1	1	2	1	1	1	1	1	1	1	1	1	1	1	1	1	1	1	1	1	1	1	1	1	1	1	1	1	1	1	1	1	1
OG0000345	1	1	1	1	1	1	1	1	1	1	1	1	2	1	1	1	1	1	1	1	2	1	1	1	1	1	1	0	1	1	1	1	1	1	1
OG0000347	1	1	1	1	1	1	1	1	1	1	1	1	2	0	1	1	1	1	1	1	1	1	2	1	1	1	1	1	1	1	1	1	1	1	1
OG0000348	1	1	1	1	1	1	1	1	1	1	1	1	1	1	1	1	1	1	1	1	1	1	1	1	1	1	1	2	1	1	1	1	1	1	1
OG0000350	1	1	1	1	1	1	1	1	1	1	1	1	1	1	1	1	1	1	1	1	1	1	1	1	2	1	1	1	1	1	1	1	1	1	1
OG0000351	1	1	1	1	1	1	1	1	1	1	1	1	2	1	1	1	1	1	1	1	1	1	1	1	1	1	1	1	1	1	1	1	1	1	1
OG0000355	1	1	1	1	1	1	1	1	1	1	1	1	1	1	1	1	1	1	1	1	1	2	1	1	1	1	1	1	1	1	1	1	1	1	1
OG0000357	1	1	1	2	0	2	1	1	1	1	1	1	1	1	0	1	1	1	1	1	2	1	2	1	1	1	1	1	1	0	1	1	1	1	1
OG0000359	1	1	1	1	1	1	1	1	1	1	1	1	2	0	1	1	1	1	1	1	1	2	1	1	1	1	1	1	1	1	1	1	1	1	1
OG0000361	1	1	1	1	0	1	1	1	1	1	1	1	1	1	1	1	1	1	1	1	1	1	0	2	2	2	2	1	0	1	1	1	1	1	1
OG0000363	1	1	1	1	2	2	1	1	1	1	1	1	1	1	1	1	1	1	1	1	1	1	1	1	1	1	1	0	1	1	1	1	1	1	1
OG0000364	1	1	1	1	1	1	1	1	1	2	1	1	2	1	1	1	1	1	1	1	1	1	1	2	1	1	1	1	1	0	0	1	1	1	1
OG0000366	1	1	1	1	1	1	1	1	1	1	1	1	1	1	1	1	1	1	1	1	1	1	1	2	1	1	1	1	1	1	1	1	1	1	1
OG0000367	1	1	1	1	1	1	1	1	1	1	1	1	1	1	1	1	1	1	1	1	1	1	1	1	2	1	1	1	1	1	1	1	1	1	1
OG0000368	1	1	1	1	1	1	1	1	1	0	1	2	1	1	1	1	1	1	1	1	1	1	1	1	1	1	1	1	1	2	2	1	1	1	0
OG0000369	1	1	1	1	1	1	1	1	1	1	1	1	1	1	1	1	1	1	1	1	1	1	1	1	1	1	1	1	2	1	1	1	1	1	1
OG0000370	1	1	1	1	1	1	1	1	1	1	1	1	1	1	1	1	1	1	1	1	1	1	1	1	1	1	1	1	2	1	1	1	1	1	1
OG0000371	1	1	1	1	1	1	1	1	1	1	1	1	1	1	1	1	1	1	1	1	2	1	1	1	1	1	1	1	1	1	1	1	1	1	1
OG0000372	1	1	1	1	1	1	1	1	1	1	1	1	1	1	1	1	1	1	1	1	1	1	2	1	0	1	1	2	1	1	1	1	1	1	1
OG0000373	1	1	1	1	1	1	1	1	1	1	1	1	2	1	1	1	1	1	1	1	1	1	1	1	1	1	1	1	1	1	1	1	1	1	1
OG0000374	1	1	1	1	1	1	1	1	2	1	1	1	1	1	1	1	1	1	1	1	2	1	1	1	0	1	1	1	1	1	1	1	1	1	1
OG0000375	1	1	1	2	1	2	1	1	1	1	1	1	1	1	1	1	1	1	1	1	1	1	1	2	1	1	1	0	0	1	1	1	1	1	1
OG0000376	1	1	1	1	1	1	1	1	1	2	1	1	1	1	1	1	1	1	1	1	1	1	1	1	1	1	1	1	1	1	1	1	1	1	1
OG0000377	1	1	1	1	0	1	1	1	1	2	1	1	1	0	1	1	1	1	1	1	1	1	1	1	0	1	1	1	1	1	1	2	2	1	2
OG0000378	1	1	1	2	1	1	1	1	1	1	1	1	1	0	1	1	0	1	1	1	1	1	1	1	4	1	1	0	1	1	1	1	1	1	1
OG0000379	1	1	1	1	1	1	1	1	1	1	1	1	2	1	1	1	1	1	1	1	1	1	2	1	1	1	1	0	0	1	1	1	1	1	1
OG0000381	1	1	1	1	1	1	1	1	1	1	1	1	1	1	1	1	0	1	1	1	1	1	1	2	2	1	0	1	1	1	1	1	1	1	1
OG0000382	1	1	1	1	1	1	1	1	1	1	1	1	1	1	1	1	0	1	2	1	1	1	0	1	1	1	1	2	1	1	1	1	1	1	1
OG0000383	1	1	1	1	1	1	1	1	1	1	1	1	1	1	1	1	1	1	1	1	1	1	1	1	1	1	1	1	1	1	1	1	1	1	1
OG0000384	1	1	1	1	1	1	1	1	1	1	1	1	1	0	1	1	1	1	1	1	1	1	0	1	1	2	2	1	1	1	1	1	1	1	1
OG0000385	1	1	1	1	1	1	1	1	1	1	1	1	1	1	1	1	1	1	1	1	1	1	1	1	1	1	1	1	1	1	1	1	1	1	1
OG0000386	1	1	1	1	1	1	1	1	1	1	1	1	1	1	1	1	1	1	1	1	0	1	1	2	1	1	1	1	1	1	1	1	1	1	1
OG0000387	1	1	1	1	1	1	1	1	1	1	1	1	1	1	1	1	1	1	1	1	1	1	1	1	1	1	1	1	1	1	1	1	1	1	1
OG0000388	1	1	1	0	1	1	1	1	1	1	1	1	1	1	1	1	1	1	1	1	1	1	1	1	1	1	1	2	1	1	1	1	1	1	1
OG0000389	1	1	1	1	1	1	1	1	1	1	1	1	1	1	1	1	1	1	2	1	0	1	1	1	1	1	1	1	1	1	1	1	1	1	1
OG0000390	1	1	1	1	1	1	1	1	1	1	1	1	1	1	1	1	1	1	1	1	1	1	1	1	1	1	1	1	1	1	1	1	1	1	1
OG0000391	1	1	1	1	1	1	1	1	1	1	1	1	1	1	1	1	1	1	1	1	1	1	1	1	1	1	1	1	1	1	1	1	1	1	1
OG0000392	1	1	1	1	0	1	1	1	1	1	1	1	2	1	1	1	1	1	1	1	1	1	1	1	1	1	1	1	1	1	1	1	1	1	1
OG0000393	1	1	1	1	1	1	1	1	2	1	1	1	1	1	1	1	1	1	1	1	1	1	1	1	1	1	0	1	1	1	1	1	1	1	1
OG0000394	1	1	1	1	1	1	1	1	1	1	1	2	1	1	1	1	1	1	1	1	1	1	0	1	1	1	1	1	1	1	1	1	1	1	1
OG0000395	1	1	1	2	1	1	1	1	1	1	1	1	1	1	1	1	1	1	1	1	1	1	0	1	1	1	1	1	1	1	1	1	1	1	1
OG0000396	1	1	1	1	1	1	1	1	1	1	1	1	1	1	1	1	1	1	1	1	1	1	1	1	1	1	1	1	1	1	1	1	1	1	1
OG0000398	1	1	1	1	0	0	1	1	1	1	1	1	1	1	1	1	1	1	1	1	1	1	1	2	2	1	1	1	1	1	1	1	1	1	1
OG0000399	1	1	1	1	0	1	1	1	1	1	1	1	1	1	1	1	1	1	1	1	1	1	2	1	1	1	1	1	1	1	1	1	1	1	1
OG0000400	1	1	2	1	2	2	1	1	1	1	1	1	1	0	1	1	1	1	1	1	1	1	1	1	1	1	1	0	0	1	1	1	1	1	1
OG0000401	1	1	1	1	1	1	1	1	1	1	1	1	1	1	1	1	1	1	1	1	1	1	1	1	1	1	1	1	1	1	1	1	1	1	1
OG0000402	1	1	1	1	1	1	1	1	1	1	1	1	1	1	1	1	1	1	1	1	1	1	1	1	1	1	1	1	1	1	1	1	1	1	1
OG0000403	1	1	1	1	1	1	1	1	1	1	1	1	1	1	1	1	1	1	1	1	1	1	1	1	2	1	1	1	1	1	1	1	1	1	0
OG0000404	1	1	1	1	1	1	1	1	1	0	1	1	1	1	1	1	1	1	1	1	1	1	1	2	1	1	1	1	1	1	1	1	1	1	1
OG0000405	1	1	1	1	1	1	1	1	1	1	1	1	1	0	1	1	1	2	1	1	2	1	1	1	1	1	1	0	1	1	1	1	1	1	1
OG0000406	1	1	1	1	1	2	1	1	1	1	1	0	1	1	1	1	1	1	1	1	1	1	1	1	1	1	1	1	1	1	1	1	1	1	1
OG0000407	1	1	2	1	1	1	1	1	2	1	1	1	1	1	1	1	1	1	2	1	1	1	0	1	1	1	0	1	1	1	1	1	1	1	0
OG0000408	1	1	1	1	1	1	1	1	1	1	1	1	1	1	1	1	1	1	1	1	1	1	1	1	1	1	1	1	1	1	1	1	1	1	1
OG0000411	2	1	1	1	1	1	1	1	1	1	1	1	1	1	1	1	1	1	1	1	1	1	1	1	1	1	1	1	1	1	1	1	1	1	0
OG0000412	1	1	1	1	1	1	1	1	1	1	1	1	1	1	1	1	1	1	1	1	1	1	1	1	1	1	1	1	1	1	1	1	1	1	1
OG0000413	1	1	1	1	1	1	1	1	1	1	1	1	1	1	1	1	1	1	1	1	1	1	1	1	1	1	1	1	1	1	1	1	1	1	1
OG0000414	1	1	1	1	1	1	1	1	1	1	1	1	2	1	1	1	1	1	1	1	1	1	1	1	1	1	1	1	1	0	1	1	1	1	1
OG0000417	1	1	1	1	0	0	0	1	1	1	1	1	2	1	1	1	2	2	1	1	1	1	1	1	1	1	1	1	1	1	1	1	1	1	1
OG0000418	1	1	1	1	1	1	1	1	1	1	1	1	1	1	1	1	1	1	1	1	1	1	1	1	1	1	1	1	1	1	1	1	1	1	1
OG0000419	1	1	1	1	1	1	1	1	1	1	1	1	1	1	1	1	1	1	1	1	1	1	1	1	1	1	1	1	1	1	1	1	1	1	1
OG0000420	1	1	1	1	1	1	1	1	1	1	1	1	1	1	1	1	1	1	1	1	1	1	1	1	1	1	1	1	1	1	1	1	1	1	1
OG0000421	1	1	1	1	1	1	1	1	1	1	1	1	1	1	1	1	1	1	1	1	1	1	1	1	1	1	1	1	1	1	1	1	1	1	1
OG0000422	1	1	1	1	1	1	1	1	1	1	1	1	2	1	1	1	1	1	1	1	1	1	1	1	1	0	1	1	1	1	1	1	1	1	1
OG0000423	1	1	1	1	1	1	1	1	1	1	1	1	1	1	1	1	1	1	1	1	1	1	1	1	1	1	1	1	1	1	1	1	1	1	1
OG0000424	1	1	1	1	1	1	1	1	1	1	1	1	1	1	1	1	1	1	1	1	1	1	1	1	0	1	1	1	1	1	1	1	1	1	2
OG0000425	1	1	1	1	1	1	1	1	1	1	1	1	1	1	1	1	1	1	1	1	1	1	1	1	1	1	1	1	1	1	1	1	1	1	1
OG0000426	1	1	1	1	1	1	1	1	1	1	1	1	1	1	1	1	1	1	1	1	1	1	1	1	1	1	1	1	0	1	1	1	1	1	2
OG0000427	1	1	1	1	1	1	1	1	1	1	1	1	1	1	1	1	1	1	1	1	1	1	1	1	1	1	1	1	1	1	1	1	1	1	1
OG0000431	1	1	2	0	1	1	1	1	1	1	1	1	1	1	1	1	1	1	0	1	1	2	0	1	1	1	1	1	1	1	1	1	1	1	1
OG0000432	1	1	1	1	1	1	0	1	1	1	1	1	1	1	1	1	1	1	1	1	1	1	1	1	1	1	1	1	1	1	1	1	1	1	1
OG0000433	1	1	1	1	1	1	1	1	1	0	1	1	1	1	1	1	1	1	1	1	1	1	1	1	1	1	1	1	1	1	1	1	1	1	1
OG0000434	1	1	1	1	1	1	1	1	1	1	1	1	1	1	1	1	1	1	1	1	1	1	0	1	1	1	1	1	1	1	1	1	1	1	1
OG0000435	1	1	1	1	1	1	1	1	1	0	1	1	1	1	1	1	1	1	1	1	1	1	1	1	1	1	1	1	1	1	1	1	1	1	1
OG0000436	1	1	1	1	1	1	1	1	1	0	1	1	1	1	1	1	1	1	1	1	1	1	1	1	1	1	1	1	1	1	1	1	1	1	1
OG0000437	1	1	1	1	1	1	1	1	1	1	1	1	1	1	1	1	1	1	1	1	1	1	1	1	1	1	0	1	1	1	1	1	1	1	1
OG0000438	1	1	1	1	1	1	1	1	1	1	1	1	1	1	1	1	1	1	2	1	1	1	1	1	1	1	0	1	1	1	1	1	1	1	0
OG0000439	1	1	1	1	1	1	1	1	1	1	1	1	1	1	2	0	1	1	1	1	1	1	1	0	1	1	1	1	1	1	1	1	1	1	1
OG0000440	1	1	1	1	1	1	1	1	1	1	1	1	1	1	1	1	1	1	1	1	1	1	0	1	1	2	2	0	0	1	1	1	1	1	1
OG0000441	1	1	1	1	1	1	1	1	1	1	1	1	1	1	1	1	1	1	1	1	0	1	1	1	1	1	1	1	1	1	1	1	1	1	1
OG0000442	1	1	1	1	1	1	1	1	1	1	1	1	1	1	1	1	1	1	1	1	1	1	0	1	1	1	1	1	1	1	1	1	1	1	1
OG0000443	1	1	1	0	1	1	1	1	1	1	1	1	1	1	1	1	1	1	1	1	1	1	1	1	1	1	1	1	1	1	1	1	1	1	1
OG0000444	1	1	1	1	1	1	1	1	1	1	1	1	1	1	1	1	1	1	1	1	1	1	1	1	0	1	1	1	1	1	1	1	1	1	1
OG0000445	1	1	1	1	1	1	1	1	1	1	1	1	1	0	1	1	1	2	1	1	1	1	1	1	1	1	1	1	1	1	1	1	1	1	0
OG0000446	1	1	1	1	1	1	1	1	1	1	1	1	1	1	1	1	1	1	1	1	1	1	1	1	1	1	1	0	1	1	1	1	1	1	1
OG0000447	1	1	1	1	0	1	1	1	1	1	1	1	1	1	1	1	1	1	1	1	1	1	1	1	1	1	1	1	1	1	1	1	1	1	1
OG0000448	1	1	1	1	1	1	1	1	1	1	1	1	1	1	1	1	1	1	1	1	1	1	1	1	1	1	1	1	1	1	1	1	0	1	1
OG0000449	1	1	1	1	1	1	1	1	1	1	1	1	1	1	1	1	1	1	1	1	1	1	1	1	1	1	0	1	1	1	1	1	1	1	1
OG0000453	1	1	1	1	1	1	1	1	1	1	1	1	1	1	1	1	1	0	1	1	1	1	0	2	1	1	1	1	1	1	1	1	1	1	1
OG0000456	1	1	1	1	1	0	1	1	1	1	1	1	1	1	1	1	1	1	1	1	1	1	1	1	1	1	1	1	1	1	1	1	1	1	1
OG0000457	1	1	1	0	1	1	1	1	1	1	1	1	1	1	1	1	1	1	1	1	1	1	1	1	1	1	1	1	1	1	1	1	1	1	1
OG0000458	1	1	1	0	1	1	1	1	1	1	1	1	1	1	1	1	1	1	1	1	1	1	1	1	1	1	1	1	1	1	1	1	1	1	1
OG0000459	1	1	1	0	1	1	1	1	1	1	1	1	1	1	1	1	1	1	1	1	1	1	1	1	1	1	1	1	1	1	1	1	1	1	1
OG0000460	1	1	1	1	1	1	1	1	1	1	1	1	1	1	1	1	1	1	1	1	1	1	0	1	1	1	1	1	1	1	1	1	1	1	1
OG0000461	1	1	1	1	0	1	1	1	1	1	1	1	1	1	1	1	1	1	1	1	1	1	1	2	1	1	1	1	1	1	1	1	1	1	0
OG0000462	1	1	1	1	1	1	1	1	1	1	1	1	1	1	1	1	1	1	1	1	1	1	1	0	1	1	1	1	1	1	1	1	1	1	1
OG0000463	1	1	1	1	1	1	1	1	1	1	1	1	1	1	1	1	1	1	1	1	1	1	1	1	1	1	1	1	1	1	1	1	1	1	0
OG0000465	1	1	1	1	1	1	1	1	1	1	1	1	1	1	1	1	1	1	1	1	1	1	0	1	1	1	1	1	1	1	1	1	1	1	1
OG0000466	1	1	1	1	1	1	1	1	1	1	1	1	1	1	1	1	1	1	1	1	1	1	0	1	1	1	1	1	1	1	1	1	1	1	1
OG0000467	1	1	1	1	1	1	1	1	1	2	2	1	1	0	1	1	1	1	1	1	0	1	1	1	1	1	1	1	1	1	1	1	1	1	0
OG0000471	1	1	1	1	1	1	1	1	1	1	1	1	1	1	1	1	1	1	1	1	1	1	0	1	1	1	1	1	1	1	1	1	1	1	1
OG0000472	1	1	0	1	1	1	1	1	1	1	2	1	1	0	1	1	1	1	1	1	1	0	1	1	1	1	1	1	1	1	1	1	1	1	2
OG0000474	1	1	1	1	1	1	1	1	1	1	1	1	1	1	1	1	1	1	1	1	1	1	1	1	1	0	1	1	1	1	1	1	1	1	1
OG0000475	1	1	1	1	1	1	1	1	1	1	1	1	1	1	1	1	1	1	1	1	1	1	1	1	1	1	1	0	1	1	1	1	1	1	1
OG0000477	1	1	1	1	1	1	1	1	1	1	1	1	1	1	1	1	0	1	1	1	1	1	1	1	1	1	1	1	1	1	1	1	1	1	1
OG0000478	1	1	1	1	1	1	1	1	1	1	1	1	1	1	1	1	0	1	1	1	1	1	1	1	1	1	1	1	1	1	1	1	1	1	1
OG0000479	1	1	1	1	1	1	1	1	1	1	1	1	1	1	1	1	0	1	1	1	1	1	1	1	1	1	1	1	1	1	1	1	1	1	1
OG0000480	1	1	1	1	1	1	1	1	1	1	1	1	1	1	1	1	0	1	1	1	1	1	1	1	1	1	1	1	1	1	1	1	1	1	1
OG0000481	1	1	1	1	1	1	1	1	1	1	1	1	1	1	1	1	1	1	1	1	1	1	1	1	1	1	1	1	1	1	1	1	1	0	1
OG0000483	1	1	1	1	1	1	1	1	1	1	1	1	1	1	1	1	1	1	1	1	1	0	1	1	1	1	1	1	1	1	1	1	1	1	1
OG0000484	1	1	1	1	1	1	1	1	1	1	1	1	1	1	1	1	1	1	1	1	1	1	1	1	0	1	1	1	1	1	1	1	1	1	1
OG0000485	1	1	1	1	1	1	1	1	1	1	1	1	1	1	1	1	1	1	1	1	1	1	1	1	1	1	1	0	1	1	1	1	1	1	1
OG0000488	1	1	1	1	0	1	1	1	1	1	1	1	1	1	1	1	1	1	1	1	1	1	0	1	1	1	1	2	1	1	1	1	1	1	1
OG0000489	1	1	1	1	1	1	1	1	1	1	1	1	1	1	1	1	1	1	1	1	0	1	1	1	1	1	1	1	1	1	1	1	1	1	1
OG0000490	1	1	1	1	1	1	1	1	1	1	1	1	1	1	1	1	1	1	1	1	1	1	1	1	1	1	1	1	1	0	1	1	1	1	1
OG0000491	1	1	1	1	1	1	1	1	1	1	1	1	1	1	1	1	1	1	1	1	1	1	1	1	1	1	1	0	1	1	1	1	1	1	1
OG0000492	1	1	1	1	1	1	1	1	1	1	1	1	1	1	1	1	1	1	2	1	1	1	1	0	1	1	1	1	1	1	1	1	1	0	1
OG0000493	1	1	1	0	1	1	1	1	1	1	1	1	1	1	1	1	1	1	1	1	1	1	1	1	1	1	1	1	1	1	1	1	1	1	1
OG0000494	1	1	1	1	1	1	1	1	1	1	1	1	1	1	1	1	1	1	1	1	1	1	1	1	0	1	1	1	1	1	2	1	0	1	1
OG0000495	1	1	1	1	1	1	1	1	1	1	1	0	1	1	1	1	1	1	2	1	1	1	1	1	0	1	1	1	1	1	1	1	1	1	1
OG0000496	1	1	1	1	1	2	1	1	1	1	1	1	1	1	1	1	0	1	1	1	1	1	1	1	1	1	1	1	1	1	1	1	0	1	1
OG0000497	1	1	1	1	1	1	1	1	1	1	1	1	1	1	1	1	1	1	1	1	1	1	1	1	1	1	1	1	1	0	1	1	1	1	1
OG0000498	1	1	1	0	1	1	1	1	1	1	1	1	1	1	1	1	1	1	1	1	2	1	1	1	1	1	1	1	1	1	1	1	1	1	0
OG0000499	1	1	1	1	1	1	1	1	1	1	1	0	1	1	1	1	1	1	1	1	1	1	1	2	1	1	1	1	1	1	1	1	1	1	0
OG0000500	1	1	1	1	1	1	1	1	1	1	1	0	1	1	1	1	1	1	1	1	1	1	1	1	1	1	1	1	1	1	1	1	1	1	1
OG0000501	1	1	1	1	0	1	2	1	1	1	1	0	1	1	1	1	1	1	1	1	1	1	1	1	1	1	1	1	1	1	1	1	1	1	1
OG0000502	1	1	1	1	1	1	1	1	1	1	1	1	1	1	1	1	1	1	1	1	1	1	1	1	1	1	0	1	1	1	1	1	1	1	1
OG0000503	1	1	1	1	1	1	1	1	1	1	1	1	1	1	1	1	0	1	1	1	1	1	1	1	1	1	1	1	1	1	1	1	1	1	1
OG0000504	1	1	1	1	1	1	1	1	1	1	1	1	1	1	1	1	0	1	1	1	1	1	1	1	1	1	1	1	1	1	1	1	1	1	1
OG0000505	1	1	1	1	1	2	1	1	1	1	1	1	1	0	1	1	1	1	1	1	1	1	0	1	1	1	1	1	1	1	1	1	1	1	1
OG0000506	1	1	1	1	1	1	1	1	1	1	1	1	1	1	1	1	1	1	1	1	1	1	1	2	1	1	1	1	1	0	0	1	1	1	1
OG0000507	1	1	1	1	1	1	1	1	1	2	1	1	1	1	1	1	1	1	1	0	1	0	1	1	1	1	1	1	1	1	1	1	1	1	1
OG0000508	1	1	1	1	1	1	1	1	1	1	1	1	2	1	1	1	1	1	1	1	1	1	1	1	1	1	1	1	1	1	1	0	0	1	1
OG0000509	1	1	1	2	1	1	1	1	1	1	1	1	1	0	1	1	1	1	1	1	1	1	1	1	1	1	0	1	1	1	1	1	1	1	1
OG0000510	1	1	1	1	1	1	1	1	1	1	0	1	1	1	1	1	1	1	1	1	1	1	0	1	2	1	1	1	1	1	1	1	1	1	1
OG0000511	1	1	1	1	1	1	1	1	1	1	1	1	1	1	1	1	1	1	1	1	1	1	1	0	1	1	1	1	1	1	1	1	1	1	1
OG0000513	1	1	1	1	1	1	1	1	1	1	1	1	1	1	1	1	1	1	1	1	1	1	1	1	1	1	1	0	1	1	1	1	1	1	1
OG0000514	1	1	1	1	1	1	1	1	1	0	1	1	1	1	1	1	1	1	2	1	1	1	0	1	1	1	1	1	1	1	1	1	1	1	1
OG0000515	1	1	1	1	1	1	1	1	1	1	1	1	1	1	1	1	1	1	1	1	1	1	1	1	1	1	1	1	1	1	1	1	0	1	1
OG0000516	1	1	1	1	1	1	1	1	1	1	1	1	1	1	1	1	1	1	1	1	1	1	2	1	1	0	1	1	1	0	1	1	1	1	1
OG0000517	1	1	1	1	1	1	1	1	1	1	1	1	1	1	1	1	1	1	1	1	1	1	0	1	1	1	1	1	1	1	1	1	1	1	1
OG0000518	1	1	1	1	1	1	1	1	1	1	1	1	1	1	1	1	1	1	1	1	1	1	1	1	0	1	1	1	1	1	1	1	1	1	1
OG0000519	1	1	1	1	1	1	1	1	1	1	1	1	1	1	1	1	1	1	1	1	1	1	1	1	0	1	1	1	1	1	1	1	1	1	1
OG0000520	1	1	1	1	1	1	1	1	1	1	1	1	1	1	1	1	1	1	1	1	1	1	1	1	1	1	1	1	1	1	1	1	1	1	0
OG0000521	1	1	1	1	1	1	1	1	1	1	1	1	1	1	1	1	1	1	1	1	1	1	1	1	1	1	1	1	1	1	1	1	0	1	1
OG0000522	1	1	1	1	1	1	1	1	1	1	1	1	1	1	1	1	1	1	1	1	1	1	1	1	1	1	1	0	1	1	1	1	1	1	1
OG0000525	1	1	1	1	1	0	1	1	1	1	1	1	1	1	1	1	1	1	1	1	1	1	1	1	1	1	1	1	1	1	1	1	1	1	1
OG0000526	1	1	1	1	1	0	1	1	1	1	1	1	1	1	1	1	1	1	1	1	1	1	1	1	1	1	1	1	1	1	1	1	1	1	1
OG0000527	1	1	1	1	1	1	1	1	1	1	1	1	1	1	1	1	1	1	1	1	1	1	0	1	1	1	1	1	1	1	1	1	1	1	1
OG0000528	1	1	1	1	1	1	1	1	1	1	1	1	1	1	1	1	1	1	1	1	1	1	1	1	1	1	1	1	0	1	1	1	1	1	1
OG0000529	1	1	1	1	1	1	1	1	1	1	1	1	1	1	1	1	1	1	1	1	1	1	1	1	0	1	1	1	1	1	1	1	1	1	1
OG0000530	1	1	1	1	1	1	1	1	1	1	1	1	2	0	1	1	1	1	1	1	1	1	2	1	1	1	1	0	0	1	1	1	1	1	1
OG0000531	1	1	1	1	1	1	1	1	1	1	1	1	1	0	1	1	1	1	1	1	1	1	1	1	1	1	1	1	1	1	1	1	1	1	1
OG0000532	1	1	1	1	1	1	1	1	1	1	1	1	1	0	1	1	1	1	1	1	1	1	1	1	1	1	1	1	1	1	1	1	1	1	1
OG0000533	1	1	1	0	1	1	1	1	1	1	1	1	1	0	1	1	1	1	1	1	1	2	1	1	1	1	1	1	1	1	1	1	1	1	1
OG0000534	1	1	1	0	1	1	1	1	1	1	1	1	2	0	1	1	1	1	1	1	1	1	1	1	1	1	1	1	1	1	1	1	1	1	1
OG0000535	1	1	1	0	1	1	1	1	1	1	1	1	2	0	1	1	1	1	1	1	1	1	1	1	1	1	1	1	1	1	1	1	1	1	1
OG0000536	1	1	1	0	1	1	1	1	1	1	1	1	1	0	1	1	1	1	1	1	1	1	2	1	1	1	1	1	1	1	1	1	1	1	1
OG0000537	1	1	1	1	1	1	1	1	1	1	1	1	1	0	1	1	1	1	1	1	1	1	1	1	1	1	1	1	1	1	1	1	1	1	1
OG0000538	1	1	1	1	1	1	1	1	1	1	1	1	1	1	1	1	1	1	1	1	1	1	1	1	1	1	0	1	1	1	1	1	1	1	1
OG0000540	1	1	1	1	1	1	1	2	1	1	1	1	1	1	1	1	1	1	1	1	1	1	0	1	1	1	1	1	1	1	1	1	0	1	1
OG0000541	1	1	1	1	1	1	1	1	1	1	1	1	1	1	1	1	1	1	1	1	1	1	1	0	1	1	1	1	1	1	1	1	1	1	1
OG0000543	1	1	1	2	1	1	1	1	1	1	1	1	1	1	1	1	1	1	1	1	1	1	1	1	0	1	1	1	1	1	1	1	1	1	0
OG0000544	1	1	1	1	1	1	1	1	1	1	1	1	1	1	1	1	1	1	1	1	1	1	0	1	1	1	1	1	1	1	1	1	1	1	1
OG0000545	1	1	1	1	1	1	1	0	1	1	1	1	1	1	1	1	1	1	1	1	1	1	1	1	1	1	1	1	1	1	1	1	1	1	1
OG0000546	1	1	1	1	1	1	1	0	1	1	1	1	1	1	1	1	1	1	1	1	1	1	1	1	1	1	1	1	1	1	1	1	1	1	1
OG0000547	1	1	1	1	1	1	1	0	1	1	1	1	1	1	1	1	1	0	1	2	1	1	1	1	1	1	1	1	1	1	1	1	1	1	1
OG0000548	1	1	1	1	1	1	1	1	1	1	1	1	2	1	1	1	1	1	1	1	1	1	1	0	1	1	1	1	1	1	1	1	1	1	0
OG0000549	1	1	0	1	1	1	1	1	1	1	1	1	1	1	1	1	1	1	1	1	1	1	1	1	1	1	1	1	1	1	1	1	1	1	1
OG0000550	1	1	1	1	1	1	1	0	1	1	1	1	2	0	0	1	1	1	1	1	1	1	1	1	1	1	1	1	1	1	1	1	1	1	1
OG0000552	1	1	0	1	1	1	0	1	1	1	1	1	1	1	1	1	1	1	1	1	1	1	1	1	1	1	1	1	1	1	1	1	1	1	1
OG0000555	1	1	1	1	1	1	1	1	1	1	1	1	2	1	1	1	1	1	1	1	1	1	0	1	1	1	1	0	0	1	1	1	1	1	1
OG0000556	1	1	1	1	0	1	1	1	1	1	1	1	1	1	1	1	0	1	1	1	1	1	1	1	1	1	1	1	1	1	1	1	1	1	1
OG0000557	1	1	1	1	1	1	1	1	1	0	1	1	1	1	1	1	1	1	1	1	1	1	1	1	1	1	1	0	1	1	1	1	1	1	1
OG0000558	1	1	1	1	1	1	1	1	1	1	1	1	1	1	1	1	1	1	1	1	1	1	1	0	0	1	1	1	1	1	1	1	1	1	1
OG0000559	1	1	1	1	1	1	1	1	1	1	1	1	2	1	1	1	1	1	1	1	0	1	1	0	0	1	1	1	1	1	1	1	1	1	1
OG0000560	1	1	1	1	1	1	1	1	1	1	1	1	1	1	1	1	1	1	1	1	1	1	0	0	0	1	1	1	1	1	1	1	1	1	2
OG0000561	1	1	1	1	1	1	1	1	1	1	1	1	0	0	1	1	1	1	1	1	1	1	1	1	1	1	1	1	1	1	1	1	1	1	1
OG0000562	1	1	0	1	1	1	1	1	1	1	1	1	1	1	1	1	1	1	1	1	1	1	1	1	0	1	1	1	1	1	1	1	1	1	1
OG0000563	1	1	1	1	1	1	1	1	1	1	1	1	1	1	1	1	1	1	1	1	0	1	0	1	1	1	1	1	1	1	1	1	1	1	1
OG0000564	1	1	1	1	1	1	1	1	1	1	1	1	1	1	1	1	1	1	1	1	1	1	0	1	1	1	1	0	1	1	1	1	1	1	1
OG0000565	1	1	1	1	1	1	1	1	1	1	1	1	1	1	1	1	1	1	1	1	1	1	1	1	0	1	1	1	0	1	1	1	1	1	1
OG0000566	1	1	1	0	1	1	1	1	1	1	1	0	1	1	1	1	1	1	1	1	1	1	1	1	1	1	1	1	1	1	1	1	1	1	1
OG0000568	1	1	1	1	1	1	1	1	1	1	1	1	1	1	1	1	1	1	1	1	0	0	1	1	1	1	1	1	1	1	1	1	1	1	1
OG0000569	1	1	1	1	1	1	1	1	1	1	1	1	1	1	1	1	1	1	1	1	0	1	1	1	0	1	1	1	1	1	1	1	1	1	1
OG0000570	1	1	1	1	1	1	1	1	1	1	1	1	1	1	1	1	1	1	1	1	1	1	0	1	1	1	1	1	1	1	1	0	1	1	1
OG0000571	1	1	1	1	0	0	1	1	1	1	1	1	1	1	1	1	1	1	1	1	1	1	1	1	1	1	1	1	1	1	1	1	1	1	1
OG0000572	1	1	1	1	1	1	1	1	1	1	1	1	1	1	1	1	1	1	1	1	1	1	0	1	0	1	1	1	1	1	1	1	1	1	1
OG0000573	1	1	1	1	1	1	1	1	1	1	1	0	1	1	1	1	1	1	1	1	1	1	0	1	1	1	1	1	1	1	1	1	1	1	1
OG0000574	1	1	1	0	1	1	1	1	1	1	1	1	1	1	1	1	0	1	1	1	1	1	1	1	1	1	1	1	1	1	1	1	1	1	1
OG0000575	1	1	1	1	0	0	1	1	1	1	1	1	1	1	1	1	1	1	1	1	1	1	1	1	1	1	1	2	1	0	1	1	1	1	1
OG0000576	1	1	1	1	0	1	0	1	1	1	1	1	1	1	1	1	1	1	1	1	1	1	1	1	1	1	1	1	1	1	1	1	1	1	1
OG0000577	1	1	1	1	1	1	1	1	1	1	1	1	2	1	1	1	1	1	1	1	1	1	0	0	1	1	1	1	1	1	1	1	1	1	0
OG0000579	1	1	1	1	1	1	1	1	1	1	1	1	1	0	1	1	1	1	1	1	1	1	1	1	0	1	1	1	1	1	1	1	1	1	1
OG0000580	1	1	1	1	1	1	1	1	1	1	1	1	1	1	1	1	1	1	1	1	1	1	1	1	1	1	1	1	1	0	0	1	1	1	1
OG0000581	1	1	1	1	1	1	1	1	1	1	1	1	1	0	1	1	1	1	1	1	1	1	1	1	1	1	1	1	1	1	1	0	1	1	1
OG0000582	1	1	1	1	1	1	1	1	1	1	1	1	1	1	1	1	1	0	1	1	1	1	0	1	1	1	1	1	1	1	1	1	1	1	1
OG0000583	1	1	1	1	1	1	1	1	1	1	1	1	1	0	0	1	1	1	1	1	1	1	1	1	1	1	1	1	1	1	1	1	1	1	1
OG0000584	2	1	1	1	1	1	1	1	1	1	1	1	1	1	0	1	1	1	1	1	1	1	1	0	0	1	1	1	1	1	1	1	1	1	1
OG0000585	1	1	1	1	1	1	1	1	1	1	1	1	1	1	1	1	1	1	1	1	0	1	0	1	1	1	1	1	1	1	1	1	1	1	1
OG0000586	1	1	1	1	0	1	1	1	1	1	1	1	1	1	1	1	1	1	1	1	1	1	0	1	1	1	1	1	1	1	1	1	1	1	1
OG0000587	1	1	1	1	1	1	1	1	1	1	1	1	1	1	1	1	1	1	1	1	1	1	0	1	0	1	1	1	1	1	1	1	1	1	1
OG0000588	1	1	1	0	1	1	1	1	1	2	1	1	1	1	1	1	1	1	1	1	1	1	1	1	1	1	1	0	0	1	1	1	1	1	1
OG0000590	1	1	1	1	1	1	1	1	1	1	1	1	1	1	1	1	1	1	1	1	1	1	0	1	1	1	0	1	1	1	1	1	1	1	1
OG0000591	1	1	1	1	1	1	1	1	1	1	1	1	1	1	1	1	1	1	1	1	0	1	1	1	1	1	1	1	1	1	1	1	1	0	1
OG0000593	1	1	0	1	1	1	1	1	1	2	1	0	1	1	1	1	1	1	1	1	1	1	1	1	1	1	1	1	0	1	1	1	1	1	1
OG0000594	1	1	1	1	1	1	1	1	1	1	1	1	1	1	1	1	1	1	1	1	1	1	1	0	1	1	1	1	1	1	1	1	1	0	1
OG0000595	1	1	1	1	1	1	1	1	1	1	1	1	1	1	1	1	1	1	1	1	1	1	1	0	1	1	1	1	1	1	1	1	1	0	1
OG0000596	1	1	1	1	1	1	1	1	1	1	1	1	1	1	1	1	1	1	2	0	0	0	1	1	1	1	1	1	1	1	1	1	1	1	1
OG0000598	1	1	1	1	1	1	1	1	1	1	1	1	1	1	1	1	1	1	0	1	1	1	1	1	1	1	1	1	1	1	1	1	1	1	0
OG0000599	1	1	1	0	1	1	1	1	1	1	1	1	1	1	1	1	1	1	1	1	1	1	0	1	1	1	1	1	1	1	1	1	1	1	1
OG0000600	1	1	1	1	1	1	1	1	1	1	1	1	1	1	1	1	1	1	0	1	1	1	0	1	1	1	1	1	1	1	1	1	1	1	1
OG0000601	1	1	1	1	1	1	1	1	1	1	1	1	1	1	1	1	1	1	1	1	0	1	1	2	1	1	1	0	0	1	1	1	1	1	1
OG0000602	1	1	1	1	1	1	1	1	1	1	1	1	1	1	1	1	1	1	2	1	0	1	1	1	1	1	1	0	0	1	1	1	1	1	1
OG0000603	1	1	1	1	1	1	1	1	1	1	1	1	1	0	1	1	1	1	1	1	1	1	1	1	1	1	0	1	1	1	1	1	1	1	1
OG0000604	1	1	0	1	1	1	1	1	0	1	1	1	1	1	1	1	1	1	1	1	1	1	1	1	1	1	1	1	1	1	1	1	1	1	1
OG0000607	1	1	1	1	1	1	0	1	1	2	1	1	1	1	1	1	1	1	1	1	1	1	1	1	0	1	1	1	1	1	1	1	0	1	1
OG0000608	1	1	1	1	1	1	1	1	1	1	1	1	1	1	1	1	0	1	1	1	1	1	1	1	2	1	1	0	0	1	1	1	1	1	1
OG0000610	1	1	1	1	0	1	1	1	1	1	1	1	1	1	1	1	1	1	1	1	1	1	1	1	0	1	1	1	1	1	1	1	1	1	1
OG0000613	1	1	1	1	1	1	1	1	1	1	1	1	1	1	1	1	1	1	1	1	1	1	1	1	1	1	1	1	1	1	1	1	0	1	0
OG0000614	1	1	1	1	1	1	1	1	1	1	1	1	1	1	1	1	1	1	1	1	1	1	1	1	1	1	1	0	0	1	1	1	1	1	1
OG0000615	1	1	1	1	1	1	1	1	1	1	1	1	1	1	1	1	1	1	1	1	1	1	0	1	1	1	1	0	1	1	1	1	1	1	1
OG0000616	1	1	1	0	1	1	1	1	1	1	1	1	1	0	1	1	1	1	1	1	1	1	1	1	1	1	1	1	1	1	1	1	1	1	1
OG0000617	1	1	1	0	1	1	1	1	1	1	1	1	1	0	1	1	1	1	1	1	1	1	1	1	1	1	1	1	1	1	1	1	1	1	1
OG0000618	1	1	1	0	1	1	1	1	1	1	1	1	1	0	1	1	1	1	1	1	1	1	1	1	1	1	1	1	1	1	1	1	1	1	1
OG0000619	1	1	1	0	1	1	1	1	1	1	1	1	1	0	1	1	1	1	1	1	1	1	1	1	1	1	1	1	1	1	1	1	1	1	1
OG0000620	1	1	1	0	1	1	1	1	1	1	1	1	1	0	1	1	1	1	1	1	1	1	1	1	1	1	1	1	1	1	1	1	1	1	1
OG0000621	1	1	1	0	1	1	1	1	1	1	1	1	1	0	1	1	1	1	1	1	1	1	1	1	1	1	1	1	1	1	1	1	1	1	1
OG0000622	1	1	1	0	1	1	1	1	1	1	1	1	1	0	1	1	1	1	1	1	1	1	1	1	1	1	1	1	1	1	1	1	1	1	1
OG0000623	1	1	1	0	1	1	1	1	1	1	1	1	1	0	1	1	1	1	1	1	1	1	1	1	1	1	1	1	1	1	1	1	1	1	1
OG0000624	1	1	1	0	1	1	1	1	1	1	1	1	1	0	1	1	1	1	1	1	1	1	1	1	1	1	1	1	1	1	1	1	1	1	1
OG0000625	1	1	1	0	1	1	1	1	1	1	1	1	1	0	1	1	1	1	1	1	1	1	1	1	1	1	1	1	1	1	1	1	1	1	1
OG0000626	1	1	1	0	1	1	1	1	1	1	1	1	1	0	1	1	1	1	1	1	1	1	1	1	1	1	1	1	1	1	1	1	1	1	1
OG0000627	1	1	1	1	1	1	1	1	1	1	1	1	1	1	1	1	1	1	1	1	1	1	1	1	0	1	1	1	1	0	1	1	1	1	1
OG0000628	1	1	1	1	1	1	1	1	1	1	1	1	1	0	1	1	1	1	1	1	1	1	0	1	1	1	1	1	1	1	1	1	1	1	1
OG0000629	1	1	1	1	1	1	1	1	1	0	1	1	1	0	1	1	1	1	1	1	1	1	1	1	1	1	1	1	1	1	1	1	1	1	1
OG0000630	1	1	1	2	1	1	1	1	1	1	1	1	1	1	1	1	1	1	1	1	1	1	1	1	0	1	1	0	1	1	1	1	1	0	1
OG0000631	1	1	1	1	1	1	1	1	1	1	1	1	1	1	1	1	1	1	1	1	1	0	1	1	1	1	1	1	0	1	1	1	1	1	1
OG0000632	1	1	1	1	1	1	1	1	1	1	1	1	1	1	1	1	1	1	1	1	1	1	0	1	1	1	0	1	1	1	1	1	1	1	1
OG0000634	1	1	1	1	1	1	1	0	1	1	1	1	1	1	1	1	1	1	1	1	1	1	1	1	0	1	1	1	1	1	1	1	1	1	1
OG0000635	1	1	1	1	1	1	1	0	1	1	1	1	1	0	1	1	0	1	1	1	1	1	1	1	1	1	1	2	1	1	1	1	1	1	1
OG0000636	1	1	0	1	1	1	1	0	1	1	1	1	1	1	1	1	0	1	2	1	1	1	1	1	1	1	1	1	1	1	1	1	1	1	1
OG0000638	1	1	1	1	1	1	1	1	1	1	1	1	1	0	1	1	0	1	1	1	1	1	1	1	1	1	1	1	1	1	1	1	1	1	1
OG0000639	1	1	1	1	1	1	0	1	1	1	1	1	1	0	1	1	1	1	1	1	1	1	1	1	1	1	1	1	1	1	1	1	1	1	1
OG0000640	1	0	1	1	1	1	1	1	1	1	1	1	1	1	1	1	1	1	1	1	1	1	2	1	1	1	1	0	0	1	1	1	1	1	1
OG0000645	1	1	1	1	1	1	1	0	1	1	1	1	1	0	0	1	1	1	1	1	1	1	1	1	1	1	1	1	1	1	1	1	1	1	1
OG0000646	1	1	1	1	1	1	1	0	1	1	1	1	1	0	0	1	1	1	1	1	1	1	1	1	1	1	1	1	1	1	1	1	1	1	1
OG0000648	1	1	1	1	1	1	1	1	1	1	1	1	1	1	1	1	1	1	1	1	1	1	1	1	1	1	0	1	1	0	0	1	1	1	1
OG0000649	1	1	1	1	1	1	1	1	1	1	1	1	1	1	1	1	1	1	1	1	1	1	1	1	1	1	1	1	1	1	1	0	1	0	0
OG0000650	1	1	1	1	1	1	1	1	1	1	1	1	1	1	1	1	1	1	1	1	1	1	1	0	0	1	1	1	1	0	1	1	1	1	1
OG0000655	1	1	1	1	1	1	1	1	1	1	1	1	1	0	1	1	1	1	1	1	0	0	1	1	1	1	1	1	1	1	1	1	1	1	1
OG0000658	1	1	1	1	1	1	1	1	1	1	1	1	1	1	1	0	0	1	1	1	1	1	1	1	1	1	1	0	1	1	1	1	1	1	1
OG0000659	1	1	1	1	1	1	1	1	1	1	1	1	1	1	1	1	1	1	1	1	1	1	0	1	0	1	1	1	1	0	1	1	1	1	1
OG0000662	1	1	1	1	0	1	0	1	1	1	1	1	1	1	1	1	1	1	1	1	1	1	1	1	0	1	1	1	1	1	1	1	1	1	1
OG0000663	1	1	1	1	1	1	1	1	1	1	1	1	1	0	1	1	1	1	1	1	1	1	1	1	1	1	1	0	0	1	1	1	1	1	1
OG0000665	1	1	1	1	1	1	1	1	1	1	1	1	1	1	1	1	0	1	1	1	1	1	0	1	1	1	1	0	1	1	1	1	1	1	1
OG0000667	1	1	1	1	1	1	1	1	1	1	1	1	1	1	0	1	1	1	1	1	1	1	1	0	0	1	1	1	1	1	1	1	1	1	1
OG0000675	1	1	1	1	0	1	1	1	1	1	1	1	1	1	1	1	1	1	1	1	1	1	1	1	1	1	1	0	0	1	1	1	1	1	1
OG0000676	1	1	1	1	1	1	1	1	1	1	1	1	1	1	1	1	1	1	1	1	1	1	1	1	1	1	1	1	1	1	1	1	0	0	0
OG0000677	1	1	1	1	1	1	1	1	1	1	1	1	1	1	1	1	0	1	1	1	1	1	1	1	1	1	1	0	0	1	1	1	1	1	1
OG0000678	1	1	1	1	1	1	1	1	1	1	1	1	1	1	1	1	0	1	1	1	1	1	0	1	1	1	1	1	1	1	1	1	1	1	0
OG0000680	1	1	1	1	1	1	1	1	1	1	1	1	1	1	1	1	1	1	1	1	0	1	1	1	1	1	1	0	0	1	1	1	1	1	1
OG0000681	1	1	1	1	1	1	1	1	1	1	1	1	1	0	1	1	0	1	1	1	0	1	1	1	1	1	1	1	1	1	1	1	1	1	1
OG0000684	1	1	1	1	1	1	1	1	1	1	1	1	1	1	1	1	1	1	1	1	1	1	1	1	1	1	1	1	1	0	0	1	0	1	1
OG0000686	1	1	1	1	1	1	1	1	1	1	1	1	1	1	1	1	1	1	1	1	1	1	1	1	1	1	0	0	0	1	1	1	1	1	1
OG0000687	1	1	1	1	1	1	1	1	1	1	1	1	1	1	1	1	1	1	1	1	1	1	1	1	1	1	0	0	0	1	1	1	1	1	1
OG0000693	1	0	1	1	1	1	1	1	1	1	1	1	1	0	1	1	1	1	1	1	1	1	1	1	0	1	1	1	1	1	1	1	1	1	1
OG0000694	1	1	1	0	1	1	1	1	1	0	1	1	1	1	1	1	1	1	1	1	1	1	1	1	0	1	1	1	1	1	1	1	1	1	1
OG0000698	1	1	1	1	1	1	1	1	1	1	1	1	1	1	1	1	1	1	1	1	0	0	0	1	1	1	1	1	1	1	1	1	1	1	1
OG0000700	1	1	1	1	1	1	1	0	0	1	1	0	1	1	1	1	1	1	1	1	1	1	1	1	1	1	1	1	1	1	1	1	1	1	1
OG0000701	1	1	1	1	1	1	1	1	1	1	1	1	1	1	1	1	1	1	1	1	1	1	1	1	1	1	1	1	1	1	1	1	0	0	0
OG0000702	1	1	1	1	1	1	1	1	1	1	1	1	1	1	1	1	1	1	1	1	1	1	1	0	1	1	1	0	0	1	1	1	1	1	1
OG0000703	1	1	1	1	1	1	1	1	1	1	1	1	1	1	1	1	0	1	1	1	1	1	1	0	1	1	1	1	1	1	1	1	0	1	1
OG0000704	1	1	1	1	1	1	1	1	1	1	1	1	1	1	1	1	0	1	1	1	1	1	1	0	1	1	1	1	1	1	1	1	0	1	1
OG0000708	1	1	1	0	1	1	1	1	1	1	1	1	0	0	1	1	1	1	1	1	1	1	1	1	1	1	1	1	1	1	1	1	1	1	1
OG0000709	1	1	1	0	1	1	1	1	1	1	1	1	0	0	1	1	1	1	1	1	1	1	1	1	1	1	1	1	1	1	1	1	1	1	1
OG0000710	1	1	1	0	1	1	1	1	1	1	1	1	1	0	1	1	1	1	1	1	1	1	1	1	1	1	1	1	1	1	1	1	0	1	1
OG0000711	1	1	1	0	1	1	1	1	1	1	1	1	1	0	1	1	1	1	1	1	1	1	1	1	1	1	1	1	1	1	1	0	1	1	1
OG0000712	1	1	0	1	1	1	1	0	1	1	1	1	1	1	1	1	1	1	1	1	1	1	1	1	0	1	1	1	1	1	1	1	1	1	1
OG0000716	1	1	1	1	1	1	1	1	1	1	1	1	1	1	1	1	0	1	1	1	1	1	0	1	1	1	0	1	1	1	1	1	1	1	1
OG0000717	1	1	1	1	1	1	1	0	1	1	1	1	1	1	1	1	0	1	1	1	1	1	1	0	1	1	1	1	1	1	1	1	1	1	1
SUM	695	641	594	637	551	596	618	607	632	655	619	653	715	511	588	597	544	575	597	556	551	564	486	748	717	762	691	630	640	599	617	677	638	649	624

## Sheet: S9
S9. Gene counts for single pathways within each of the Ca. Penumbrarchaeia MAGs. Genes were extracted from the core genome and annotated using NR and kegg. Based on found annotations genes were grouped into kegg pathway descriptions.
Pathway	E3_1_d157	PRJNA889212_2	PRJNA541421_1	MSM105	GCA_003663595.1	PRJNA368391_1	EMB267	PRJNA721298_1	PRJNA541421_2	PRJNA889212_1	GCA_016928095.1	PRJNA531756_2	GCA_023145185.1	SAMN30647027_1	SAMN22703513_1	SAMN22703514_1	SAMN22703512_1	GCA_011039765.1	GCA_003650025.1	PRJNA368391_2	GCA_003663625.1	GCA_021158585.1	GCA_021160765.1	PRJNA531756_1	PRJNA541421_3	SAMEA2620113_1	PRJNA704804_1	SAMN11854494_1	SAMN10231904_1	SAMN10231913_2	SAMN10231914_2	SAMN10231893_1	SAMN10231913_1	SAMN10231894_1	SAMN10231914_1
Aromatic amino acid degradation	6	6	6	4	3	4	4	6	6	6	6	4	6	6	4	4	4	2	2	2	2	2	1	2	3	2	2	1	1	2	2	4	4	4	4
AAA family ATPase	3	3	3	3	1	1	2	3	3	3	3	4	2	1	3	3	3	2	2	2	2	4	5	2	3	1	1	2	2	2	2	3	3	3	3
ABC transporter	17	16	14	17	3	4	13	14	15	17	16	15	15	13	14	14	15	9	8	8	9	10	8	17	21	18	14	14	17	14	12	12	9	11	11
Acid-base balance	1	1	1	1	1	1	1	1	1	1	1	1	0	0	0	0	0	1	1	1	1	1	1	0	0	1	1	0	0	1	1	0	0	0	0
Alanine, aspartate and glutamate metabolism	5	6	5	5	5	5	6	8	7	7	6	8	6	5	4	5	5	7	5	4	5	6	4	7	6	6	6	4	4	5	5	5	5	7	6
Amino sugar and nucleotide sugar metabolism	12	9	9	10	10	10	10	9	11	11	12	11	14	7	12	12	10	7	7	10	7	11	9	15	12	13	9	10	11	8	6	15	10	12	9
Aminotransferase	1	1	0	2	0	0	1	0	0	0	1	0	1	0	1	1	1	1	0	0	0	0	0	2	0	0	0	2	2	0	0	1	0	0	0
Antimicrobial resistance	0	0	0	0	0	0	0	0	0	0	0	0	0	0	0	0	0	0	0	0	0	0	0	0	0	1	0	0	0	1	1	3	3	3	2
Archaeal flagellar protein	0	0	0	1	0	0	0	0	0	0	1	0	2	0	1	1	0	2	2	2	2	2	2	4	4	2	2	1	1	0	0	1	1	1	1
Arginine and proline metabolism	1	1	2	2	2	2	2	3	3	3	3	2	3	3	2	2	1	1	1	1	1	1	1	2	1	2	2	2	2	2	2	2	2	2	1
Arginine biosynthesis	1	1	1	1	1	1	1	1	1	1	1	2	1	1	1	1	1	1	1	1	1	1	0	1	1	1	1	1	1	1	1	1	1	1	1
Benzoate degradation	0	0	0	0	0	0	0	0	0	0	0	0	0	0	0	0	0	0	0	0	0	0	0	1	0	0	0	0	0	0	0	1	0	0	0
Biosynthesis of teichuronic acid	0	0	0	0	0	0	0	0	0	0	0	0	0	0	0	0	0	0	0	0	1	0	0	0	0	0	0	0	0	0	0	1	0	1	1
Butanoate metabolism	3	3	3	3	3	3	3	3	3	3	3	3	3	3	2	3	3	4	4	4	3	3	3	2	2	3	3	4	3	2	2	3	3	2	1
CAZyme	8	6	5	5	2	2	4	5	7	9	9	9	7	5	7	6	5	5	4	3	4	5	6	5	4	4	3	2	2	4	4	4	3	3	3
Cell growth and death	3	2	3	2	2	2	2	2	2	2	2	2	2	1	2	2	1	2	2	2	2	2	2	3	2	2	2	2	2	2	2	4	4	4	4
Chaperone-like function	1	1	1	1	1	1	1	1	1	1	2	1	1	1	1	1	1	1	1	1	1	1	1	1	2	1	1	2	1	1	1	1	1	1	1
Chaperones and folding catalysts	9	9	9	6	8	9	8	11	13	12	14	14	12	7	6	6	7	10	11	11	9	13	7	8	5	6	6	7	8	2	2	7	7	7	6
Chemical carcinogenesis - reactive oxygen species	1	1	1	1	1	1	1	1	1	1	1	1	0	0	1	1	1	0	0	0	0	0	0	0	0	1	1	1	1	0	0	1	1	0	1
Chromosome and associated proteins	2	2	1	2	2	2	1	3	3	3	3	3	3	1	2	2	2	2	2	2	2	2	1	1	1	0	1	2	2	0	0	3	3	3	3
Citrate cycle (TCA cycle)	5	5	3	5	5	5	5	6	6	5	4	4	6	5	5	5	5	6	5	5	5	5	4	7	7	6	6	4	3	5	5	6	6	6	6
Cysteine and methionine metabolism	3	2	2	3	2	2	2	3	3	3	3	2	4	3	4	4	2	4	5	4	3	5	2	3	3	3	3	3	3	3	3	5	5	5	5
Cysteine biosynthesis	1	1	1	1	1	1	0	0	0	0	0	0	0	0	1	1	0	0	0	0	0	0	0	0	0	0	0	0	0	0	0	0	0	0	0
Cytoskeleton protein	1	1	1	0	1	1	1	1	1	1	1	1	1	1	1	1	1	1	1	1	1	1	1	1	1	1	1	2	1	1	1	1	1	1	1
Defense system	0	0	0	0	0	0	0	1	1	1	1	1	1	1	1	1	1	0	1	0	0	1	0	0	0	0	0	0	0	0	0	1	1	1	1
Diphthamide biosynthesis	1	1	0	1	1	1	1	1	1	1	1	1	1	1	1	1	1	0	0	0	1	0	0	1	1	1	1	0	0	1	1	1	1	1	1
DNA repair and recombination proteins	0	0	0	0	0	0	1	0	0	0	0	0	2	1	0	0	0	2	4	2	1	2	1	2	1	1	1	1	1	1	1	2	2	2	2
DNA replication proteins	4	4	3	5	4	4	5	3	4	4	4	4	4	4	4	4	4	5	5	6	6	7	3	6	5	4	4	4	4	4	4	3	3	3	3
Electron transfer	5	6	4	8	5	7	4	3	3	3	4	2	4	3	3	3	3	4	4	4	4	4	3	3	7	7	7	5	2	3	3	6	7	7	7
Exosome	0	0	0	0	1	0	0	0	0	0	0	0	1	1	0	0	0	0	0	0	0	0	0	0	0	0	0	0	0	0	0	1	1	1	1
Fatty acid biosynthesis	1	1	1	1	1	1	1	1	1	1	1	1	1	0	0	0	0	2	2	2	1	2	0	0	1	3	3	3	2	0	0	2	2	2	2
Fatty acid degradation	3	4	3	2	2	2	3	3	3	3	3	3	3	2	3	3	3	3	3	3	3	3	1	6	4	5	5	7	6	3	3	6	6	6	5
Flavorubredoxin	0	0	0	1	0	0	0	0	0	0	1	0	0	0	1	1	1	0	0	0	0	0	0	0	0	1	0	0	0	0	0	0	0	0	0
Folate biosynthesis	2	2	2	2	2	2	2	1	1	1	1	1	2	2	2	2	2	1	2	1	1	1	1	1	2	1	0	1	1	1	1	1	1	1	0
Folding, sorting and degradation	9	10	10	9	8	9	7	9	10	10	10	10	13	8	8	9	9	10	8	9	8	10	10	11	9	12	11	10	9	9	10	9	8	8	10
Fructose and Mannose metabolism	0	0	0	1	0	0	0	1	1	1	1	1	1	1	1	1	1	1	0	1	0	1	1	0	0	1	0	1	1	1	1	1	1	1	1
Glycan biosynthesis and metabolism	0	0	0	2	0	0	0	0	0	0	0	0	0	0	0	0	0	0	0	0	0	0	0	0	0	2	2	1	1	1	1	1	1	0	1
Glycine, serine and threonine metabolism	8	8	6	8	8	8	8	6	7	10	10	9	8	6	8	8	7	8	9	8	6	8	8	8	6	7	4	4	4	5	7	7	7	7	7
Glycolysis / Gluconeogenesis	3	3	4	4	4	4	5	4	4	4	4	4	5	2	3	3	3	3	3	3	3	8	4	5	2	5	5	4	4	5	5	3	2	3	3
Glyoxylate and dicarboxylate metabolism	1	1	1	1	1	1	1	1	1	1	1	1	1	1	1	1	0	1	1	1	1	1	0	1	1	1	1	2	1	1	1	2	1	1	0
Histidine metabolism	2	2	2	2	2	2	2	2	2	2	2	2	2	2	2	2	2	2	2	2	2	1	2	2	2	1	1	1	0	1	1	2	2	2	2
Hydrogenase	2	2	2	4	3	3	3	2	2	2	4	4	2	2	6	6	2	2	2	2	1	5	1	0	1	3	1	4	3	2	2	8	8	7	8
Hydrogenase	0	0	0	0	0	0	0	0	0	0	0	0	0	0	0	0	0	0	0	0	2	0	0	0	0	0	0	0	0	0	0	0	0	0	0
Hydrogenase maturation	5	5	6	5	5	5	5	4	5	4	4	4	5	5	5	5	5	5	5	5	5	5	4	5	5	5	0	2	2	5	5	5	5	5	4
intracellular iron-storage and detoxification	1	1	1	1	1	1	1	1	1	1	1	1	2	1	1	1	1	0	0	0	0	0	0	0	1	1	1	1	1	1	1	1	1	0	0
Lipid metabolism	6	5	5	2	3	3	2	4	4	4	4	3	3	3	3	4	4	4	3	4	2	4	3	3	4	4	3	2	2	2	2	4	5	4	4
Lysine biosynthesis	4	4	2	2	2	2	4	4	4	2	2	2	3	3	5	5	3	2	2	2	2	2	1	3	3	2	2	2	2	3	3	2	2	2	1
Lysine degradation	1	1	1	0	0	0	0	0	0	0	0	0	0	0	0	0	0	0	0	0	0	0	0	0	0	0	1	0	0	0	0	0	0	0	0
Metabolism of cofactors and vitamins	21	20	18	20	19	22	24	20	21	21	20	22	23	20	22	23	21	22	21	23	21	25	15	19	14	24	21	21	21	18	18	29	28	28	26
Metabolism of terpenoids and polyketides	3	3	3	3	2	3	4	3	3	3	3	3	6	4	4	4	4	4	5	3	3	3	2	2	3	3	3	4	4	2	2	4	4	4	4
Methane metabolism	2	2	2	2	2	2	2	2	3	3	2	2	3	2	4	2	1	1	1	1	0	0	0	0	2	2	0	0	0	0	0	2	2	2	2
Nickel-pincer cofactor biosynthesis	1	1	1	1	1	1	1	1	1	1	1	1	1	1	2	1	1	1	1	1	1	1	1	2	2	2	2	1	1	2	2	1	1	0	1
Nitrogen fixation	2	2	1	0	1	1	1	1	1	1	2	3	2	1	1	1	2	1	1	1	1	1	1	2	1	1	1	1	1	1	1	2	2	2	1
NOD-like receptor signaling pathway	3	3	2	2	2	2	2	2	2	2	2	2	2	2	2	2	2	1	1	1	1	1	1	4	4	1	1	1	1	1	1	2	2	2	1
Nucleotide metabolism	24	23	21	23	19	19	22	22	23	21	23	22	25	21	21	21	21	17	18	18	17	19	18	18	15	22	24	19	21	19	19	17	18	19	18
Osmotic stress	1	1	1	1	1	1	1	1	1	1	1	1	1	1	1	1	1	1	1	1	1	1	1	1	1	1	0	1	1	0	0	1	1	1	1
Oxidative phosphorylation	3	3	3	4	3	4	3	4	4	4	4	4	6	6	3	3	3	4	3	3	3	4	4	3	3	3	3	1	1	3	3	5	5	6	6
Oxidative stress	2	2	2	2	1	2	2	2	2	2	2	3	2	1	2	2	2	3	3	3	2	2	2	2	1	2	2	2	2	2	2	3	3	2	2
P-type ATPase	1	1	1	2	1	1	1	1	1	1	1	2	4	3	1	1	1	2	3	1	1	1	0	2	2	2	2	1	1	1	1	2	2	2	2
Pentose phosphate pathway	5	5	5	5	4	6	5	6	5	5	5	5	6	6	4	5	5	6	4	4	4	4	6	8	5	5	5	5	5	2	2	6	6	6	6
Peptidases and inhibitors	10	10	11	12	7	8	10	19	19	20	19	19	21	16	15	15	16	9	8	8	8	17	14	10	17	13	11	9	12	13	12	15	16	16	15
Phenylalanine, tyrosine and tryptophan biosynthesis	0	0	0	0	0	0	0	0	0	0	0	0	0	0	0	0	0	0	0	0	0	0	0	0	1	0	0	0	0	0	0	0	0	0	0
Photosynthesis proteins	2	2	1	2	2	2	2	0	0	0	0	0	0	0	0	0	0	0	0	0	0	0	0	0	0	0	0	0	0	0	0	0	0	0	0
PRC-barrel	1	1	1	1	1	1	1	3	3	3	3	3	3	3	3	3	3	3	3	3	3	3	3	3	2	3	3	2	2	3	3	2	2	1	2
Protein kinases	1	1	1	0	1	1	1	0	0	0	1	1	1	1	1	1	0	1	1	1	0	1	1	0	0	0	0	0	0	0	0	0	0	0	0
Protein repair	1	1	1	1	1	1	1	1	1	1	1	1	1	1	1	1	1	1	1	1	1	1	0	1	1	1	1	1	1	1	1	1	1	1	1
Pyruvate metabolism	6	6	5	8	6	6	6	7	9	9	8	7	9	7	6	9	7	9	12	9	8	7	6	10	9	8	9	10	9	7	8	8	8	8	7
radical SAM protein	4	4	4	3	4	4	4	3	4	4	4	5	4	3	3	3	5	3	3	3	3	4	4	3	3	2	3	2	2	1	1	5	4	4	4
Replication and repair	15	12	10	11	12	14	11	22	24	24	19	18	18	15	14	16	16	15	13	13	10	17	13	15	22	16	15	9	9	10	10	12	10	11	12
Ribosome	43	43	43	22	42	41	43	44	44	44	44	44	42	22	43	43	41	43	44	43	44	45	40	39	43	43	41	40	42	43	43	42	42	40	43
Ribosome biogenesis	10	10	11	11	8	11	9	12	12	14	11	11	12	9	11	11	11	9	10	10	10	12	9	11	12	10	11	8	10	9	9	11	9	9	11
Secretion system	4	3	3	3	2	3	4	5	5	5	4	6	2	4	6	6	4	3	2	2	3	4	3	3	1	0	0	0	1	3	3	2	2	2	2
Selenocompound metabolism	1	1	1	1	1	1	1	1	1	1	1	1	1	1	1	1	1	1	1	1	1	2	1	1	0	2	2	1	1	2	2	1	1	1	1
Signal transduction	7	6	6	5	3	3	7	16	19	19	24	15	22	11	6	7	5	13	3	5	1	23	18	6	6	1	1	1	1	1	1	7	5	6	5
Starch and sucrose metabolism	0	0	0	0	0	0	0	0	0	0	0	0	0	0	0	0	0	0	0	0	0	0	0	1	1	1	0	0	0	0	0	0	0	0	0
Sulfur metabolism	0	0	0	0	0	0	0	1	1	1	2	1	1	1	1	1	1	1	0	0	0	1	0	1	1	0	0	1	1	0	0	2	1	2	3
Terpenoid backbone biosynthesis	1	1	1	1	1	2	1	1	1	1	1	1	1	1	1	1	0	1	1	1	1	1	1	1	1	1	1	1	1	1	1	1	0	1	1
Thermoprotectant	0	0	0	0	0	0	0	0	0	0	0	0	0	0	0	0	0	0	0	0	0	0	0	0	0	1	0	0	0	0	0	0	0	0	0
TIGR family protein	2	2	2	1	1	1	2	4	3	3	3	3	3	2	2	2	2	3	2	2	3	4	1	2	2	4	3	3	3	2	2	3	2	2	2
Transcription	31	30	31	26	25	26	30	32	34	33	31	31	36	27	27	28	23	27	26	27	24	26	31	25	21	26	23	20	21	20	20	35	28	29	27
Transfer RNA biogenesis	36	33	33	35	35	36	34	38	41	42	40	40	39	32	33	31	31	39	34	36	32	37	38	35	27	34	31	30	30	31	33	41	38	39	37
Translation	12	12	11	12	12	11	12	12	11	12	12	11	11	10	12	12	10	14	15	15	13	13	12	11	12	10	10	12	10	10	10	12	11	11	10
Transporter	21	22	19	20	14	15	18	24	24	28	27	25	25	18	19	19	19	15	14	13	15	21	16	19	12	16	16	13	18	16	17	17	16	17	19
Valine, leucine and isoleucine degradation	2	2	2	2	1	2	2	2	2	2	2	2	3	2	2	2	2	2	2	2	2	2	0	6	6	5	5	1	1	2	2	3	3	3	2
Xenobiotics biodegradation and metabolism	0	0	0	0	0	0	0	0	0	0	0	0	0	0	0	0	0	0	0	0	0	0	0	0	1	0	0	0	0	0	0	0	0	0	0
Domain of unknown function (DUF)	6	6	6	5	0	0	4	18	16	14	17	16	16	15	14	14	13	8	4	6	4	12	12	14	10	7	7	8	8	6	6	8	8	8	8	hypothetical and unknown gene counts
uncharacterized protein	31	24	22	26	13	14	27	40	39	39	42	41	61	37	25	29	29	20	12	18	11	37	25	23	20	16	17	16	18	13	14	32	29	29	28
hypothetical protein	154	152	150	151	195	210	157	79	77	84	86	80	142	73	63	66	55	147	201	156	188	70	82	32	37	22	19	23	22	18	19	52	47	48	44
not annotated	84	54	35	77	1	7	40	26	33	43	0	60	7	20	80	75	65	2	3	2	1	2	4	272	263	311	280	241	245	231	245	139	142	146	137
SUM annotated	420	405	381	378	342	365	390	444	467	475	474	456	489	366	406	413	382	398	377	374	347	443	363	407	387	406	368	342	347	331	333	446	412	418	407
SUM not annotated	275	236	213	259	209	231	228	163	165	180	145	197	226	145	182	184	162	177	220	182	204	121	123	341	330	356	323	288	293	268	284	231	226	231	217

[truncated: 8 more sheets: S10, S11, S12, S13, S14, S15, S16, S17]
